# Supplementary material for: Multi-dimensional immunoprotection of Ganoderma lucidum spore oil in immunosuppressed mice via microbiome-proteome-metabolome network analysis
Source: Sci Rep. 2026 Mar 2;16:11548. doi: 10.1038/s41598-026-40137-x (PMC13057011; doi:10.1038/s41598-026-40137-x)
Supplement: Supplementary file 1 — Supplementary Material 1 [file 41598_2026_40137_MOESM1_ESM.xlsx]

## Sheet: SignificantProteins
ID

## Sheet: Function
regulated
