# Supplementary material for: Multi-dimensional immunoprotection of Ganoderma lucidum spore oil in immunosuppressed mice via microbiome-proteome-metabolome network analysis
Source: Sci Rep. 2026 Mar 2;16:11548. doi: 10.1038/s41598-026-40137-x (PMC13057011; doi:10.1038/s41598-026-40137-x)
Supplement: Supplementary file 3 — Supplementary Material 3 [file 41598_2026_40137_MOESM3_ESM.xlsx]

## Sheet: SignificantMetabolite
ID	Ctrl	CYP	CYP+H	type	pvalue.kruskal	pvalue.anova	pvalue.ctrl.cyp	pvalue.cyp.cyp+H	VIP	adduct.ion	Total.score	dot.product	reverse.dot.product	fragement.presence	MS2.spectrum	Metabolite	Formula	superclass	class	hmdb	kegg	lipidmaps
neg-M172T461	4.20449e+06	2.78974e+06	5.69464e+06	decreased	0.041607	0.0602288	0.114161	0.0249897	1.37814	[M-H]-	82.8	54.2	91.5	100	51.53829:2427 68.57412:2356 74.0248:224867 88.5753:2646 111.00914:2940 126.09225:2919 128.10728:12566 131.08319:3139 144.04611:5476 154.94769:65519 168.96219:7680 172.01636:6835 172.0966:16130	Hexanoylglycine	C8H15NO3	Organic acids and derivatives	Carboxylic acids and derivatives	HMDB0000701		-
neg-M180T103	1.77662e+07	1.2547e+07	1.64569e+07	decreased	0.0300576	0.0263169	0.0164336	0.0330111	1.56102	[M-H]-	92.8	81.1	96.1	100	59.01388:74199 71.0137:6288 72.00905:63967 74.02419:6775 80.38776:2395 93.03452:49176 101.02431:4644 107.05001:5876 108.02213:4172 108.35435:2519 113.02264:13503 114.00282:2696 119.05063:131075 120.05396:5218 134.06059:4543 141.01749:5250 157.01196:5026 162.056:3792 163.03949:148882 163.48058:3319 164.04305:6555 180.0656:154145	L-Tyrosine	C9H11NO3	Organic acids and derivatives	Carboxylic acids and derivatives	HMDB0000158	C00082	-
neg-M187T461	9.50362e+06	4.5134e+06	4.35363e+07	decreased	0.00794074	0.016171	0.837063	0.00308515	1.41293	[M-H]-	82	72.9	84.8	50	59.01377:11496 79.95699:81190 80.96495:16266 81.95318:44287 81.96192:7327 82.41307:2546 102.43311:2577 107.04999:290735 108.05343:8566 116.05025:3916 121.066:17083 125.09792:3438 143.06921:3555 151.69511:2746 154.94781:9755 168.96214:5783 173.0307:3755 186.97409:5401 187.00703:109560 187.02351:135882 187.09767:3925	p-Cresol sulfate	C7H8O4S	Organic acids and derivatives	Organic sulfuric acids and derivatives	HMDB0011635	null	-
neg-M187T486	1.6466e+08	1.24154e+08	1.70145e+08	decreased	0.0134305	0.00312535	0.00786713	0.0135747	1.78585	[M-H]-	75.7	68.4	76.9	66.7	60.57726:3544 79.95692:35379 80.95637:8677 81.95318:550684 81.96151:74135 84.3152:5781 106.04166:4867 107.04996:3611 119.0505:4123 121.06622:274088 122.06967:16740 123.07164:24661 125.09641:4556 154.94574:7050 168.96214:5775 171.99962:79455 187.02087:1877671	4-Hydrazinobenzenesulfonic acid	C6H8N2O3S	Benzenoids	-			-
neg-M274T74_1	7.25675e+06	4.95514e+06	6.77323e+06	decreased	0.00952322	0.00873699	0.00524476	0.0096668	1.71641	[M-H]-	86.9	82.4	83.2	68.4	58.02949:12227 59.32012:3110 62.52517:2812 71.01367:4935 74.02484:11435 78.95859:7733 82.02985:17555 84.04578:28700 96.95972:9562 97.04074:3368 98.02415:5605 99.05644:3118 101.07242:17882 107.02499:3542 109.04053:26169 111.0091:3288 115.00372:18265 125.03484:12063 127.05098:104405 128.03445:307037 129.03864:3747 135.05589:3011 140.01067:2870 145.06136:271229 145.09827:26790 146.04707:3243 146.064…	Glu-Gln	C10H17N3O6	Organic acids and derivatives	Carboxylic acids and derivatives	HMDB0028817		-
neg-M425T73	4.25454e+06	3.18731e+06	5.38373e+06	decreased	0.0178563	0.0461544	0.407867	0.000719868	1.18552	[M-H]-	90.1	89.2	88.4	67.7	58.46859:2671 70.61066:2878 74.02486:8143 86.02476:4388 97.04076:5860 99.05647:6275 100.00415:3846 102.00264:3087 105.99714:6834 111.00787:9200 120.01299:3942 128.03581:39714 143.04573:23214 153.06633:4322 160.00697:5125 175.01717:8822 179.0452:6873 182.09277:3682 197.05614:4299 201.98752:3069 226.0836:3450 254.07948:8404 272.08887:25756 286.04691:3751 304.0621:56154 306.07687:17318 425.07574:141…	L-Cysteine-glutathione disulfide	C13H22N4O8S2	Organic acids and derivatives	Carboxylic acids and derivatives			-
neg-M469T828	7.01979e+06	3.29711e+06	4.07357e+06	decreased	0.0279036	0.0593262	0.0164336	0.962258	1.13579	[M-H]-	81	78.2	72.5	50	53.0251:2873 53.12182:2968 59.01378:3341 60.99293:4425 78.9586:4842 99.77692:2968 101.66283:2798 104.32773:2861 106.91573:2803 112.93619:2823 216.06461:7769 224.95282:4345 241.21513:3078 273.68079:3306 301.21976:12230 304.97568:2947 316.2153:2904 325.18539:4190 375.26541:3024 391.30185:31348 407.33463:27532 451.31625:5868 469.32635:329896	beta-Glycyrrhetinic acid	C30H46O4	Lipids and lipid-like molecules	Prenol lipids	HMDB0034517	null	-
neg-M478T891	1.70506e+08	1.02134e+08	1.38642e+08	decreased	0.00137891	0.000406148	0.00122378	0.00308515	1.96305	[M-H]-	95.2	90	93.9	100	56.39619:20429 62.96431:9971 78.95869:726063 79.80368:10710 90.09813:15328 97.79638:8380 122.00072:32950 122.99778:10347 134.98517:11347 140.01259:196889 151.62895:8718 152.9955:64819 166.02766:10677 170.79247:8886 179.08633:9703 196.03844:428945 210.78966:8904 214.05035:98433 253.2164:35667 269.45767:10014 281.24661:5108259 336.21088:8656 478.29419:1372426	LysoPE 18:1	C23H46NO7P	Lipids and lipid-like molecules	Glycerophospholipids	HMDB11475;HMDB11476;HMDB11505;HMDB11506	C04438	LMGP02050039;LMGP02050004;LMGP02050064;LMGP02050040
neg-M73T74_2	8.23676e+06	5.28933e+06	6.64422e+06	decreased	0.0295141	0.0531021	0.00786713	0.0430893	1.46227	[M-H]-	89.4	94	78	66.7	53.53491:2440 55.01881:2996 58.83123:2615 72.99305:51130 73.02924:388963 73.06676:3127	Propionic acid	C3H6O2	Organic acids and derivatives	Carboxylic acids and derivatives	HMDB0000237	C00163	-
pos-M132T419	6.16855e+06	3.61476e+06	5.21626e+06	decreased	0.039822	0.0479832	0.0164336	0.0702386	1.51182	[M+H]+	80.7	74.5	80.2	42.9	53.03886:6137 55.93528:15379 86.09661:7767 94.04115:9048 95.04987:7794 104.04969:115706 105.03307:2895 109.06461:3252 117.057:10151 118.97857:6985 132.04398:184117 132.07994:20074	4-Formylbenzonitrile	C8H5NO	Benzenoids	-			-
pos-M132T80	1.50181e+08	1.0825e+08	1.44895e+08	decreased	0.00996534	0.0202594	0.00786713	0.00462773	1.57383	[M+H]+	92.7	86.5	87.9	100	58.06559:68788 59.07378:53083 65.31087:43706 68.05019:143499 78.88715:27425 86.06057:349446 87.02699:50846 87.05573:453798 87.07931:44954 90.05522:8310516 114.06572:217451 115.05044:138710 118.0973:70002 132.07655:3736541	Creatine	C4H9N3O2	Organic acids and derivatives	Carboxylic acids and derivatives	HMDB0000064	C00300	-
pos-M136T109	2.95633e+07	2.2112e+07	2.80239e+07	decreased	0.030587	0.0414638	0.0417832	0.0096668	1.41332	[M+H]+	77.3	41.9	85.6	100	65.03859:5070 80.04932:6582 91.05461:250287 93.0696:2641 94.07347:3203 107.04943:13170 108.04458:7532 109.01082:5696 109.06583:5505 118.06425:16871 119.04964:66868 124.07478:2541 136.0219:106043 136.03801:17141 136.06111:27405 136.07474:72758	2-Phenylacetamide	C8H9NO	Benzenoids	Benzene and substituted derivatives	HMDB0010715	C02505	-
pos-M154T79	1.15726e+07	9.24161e+06	1.30378e+07	decreased	0.020325	0.0143465	0.00786713	0.0330111	1.54377	[M+H]+	82.5	78.1	93.2	100	56.05028:3990 62.98195:7856 70.06538:3361 80.05009:7331 81.03413:3640 81.07016:2787 82.06594:3503 84.04463:7418 95.06082:9522 98.06059:3952 98.07205:2594 108.04459:7414 108.08094:13360 110.05948:3091 112.04971:3989 124.07628:5745 125.0825:2699 126.0554:7759 126.09191:13269 136.04749:182613 136.07475:9792 137.07034:4162 154.04858:42565 154.08575:81361	3-Aminosalicylic acid	C7H7NO3	Benzenoids	Benzene and substituted derivatives	HMDB0001972	null	-
pos-M246T413	2.30814e+07	1.01004e+07	1.35349e+07	decreased	0.00939043	0.00136463	0.00524476	0.363842	1.52686	[M]+	86.3	69.9	83.7	100	57.0705:4186 60.08127:11523 77.52611:2860 85.02879:205350 85.0647:8074 96.74673:2628 99.04376:6165 117.05428:3485 144.10114:3446 187.09636:23062 217.52151:5811 246.13452:12645 246.16779:88369	Acylcarnitine 5:0	C12H24NO4	Lipids and lipid-like molecules	Fatty Acyls	HMDB00378;HMDB00688;HMDB13128;HMDB41993	C02301	LMFA07070111;LMFA07070076;LMFA07070034;LMFA07070103;LMFA07070077
pos-M261T428	4.66736e+07	3.14549e+07	4.15242e+07	decreased	0.0253069	0.0288426	0.0115385	0.055327	1.44709	[M+H]+	71.6	62	49	61.5	52.62492:3013 56.05027:10438 59.31239:3315 69.07055:19915 84.0446:312952 85.02934:4408 86.06059:8266 86.09658:466958 102.0549:8335 114.05518:5288 119.32907:3061 128.21776:4250 130.04977:70994 132.10242:292020 142.05029:21831 150.58197:3330 152.10719:6040 169.08646:10008 170.11803:8181 198.11308:70126 218.57588:3795 243.13567:4272 244.11909:71219 261.14529:93488	Glu-Ile	C11H20N2O5	Organic acids and derivatives	Carboxylic acids and derivatives	HMDB0028822		-
pos-M276T81	6.40318e+06	4.37136e+06	6.26944e+06	decreased	0.018586	0.0223454	0.00524476	0.0249897	1.69421	[M+H]+	77	46.9	77.1	100	54.22716:2616 56.05028:6541 84.04482:256240 84.08128:38717 85.0285:10621 86.0606:4810 92.72737:3533 98.44852:2857 101.0714:24846 102.05495:14675 102.09145:3653 112.40841:2842 128.02158:3055 130.05011:257853 130.0864:15988 147.07541:170014 147.11163:22460 150.05563:4240 160.0338:5425 162.07457:7630 168.064:16610 189.08708:5628 195.0771:3726 196.06079:6713 200.08305:4736 201.08653:3616 213.08511:67…	N2-gamma-Glutamylglutamine	C10H17N3O6	Organic acids and derivatives	Carboxylic acids and derivatives	HMDB0011738	C05283	-
pos-M349T695	1.93799e+06	524715	667881	decreased	0.00327745	0.00330461	0.000174825	0.962258	1.24769	[M+H]+	75	47.8	89.6	57.1	78.79546:2325 81.07016:3236 84.08104:5321 93.07058:4274 95.0857:2950 97.06527:6234 105.07007:4705 109.06461:3141 119.08594:4208 121.06503:10405 123.08069:2878 133.10106:3605 147.11742:3586 159.11615:3108 171.11581:3734 185.13303:3365 202.69424:2345 253.46257:2813 253.75308:2445 269.1879:3301 295.20795:5750 313.21704:5380 331.22375:3974 349.16296:6024 349.23694:22190	11.beta.,21-Dihydroxy-5.beta.-pregnane-3,20-dione	C21H32O4	Lipids and lipid-like molecules	Sterol Lipids	HMDB06757	C05475	-
pos-M386T796	2.06895e+06	1.53437e+06	2.47669e+06	decreased	0.0390516	0.0123613	0.141608	0.0096668	1.64519	[M]+	87.8	72.7	87.2	100	57.03396:3008 57.07051:4053 60.08095:11472 76.77094:2779 85.02885:120145 107.64658:2925 194.12404:2729 216.39273:8779 257.61578:3028 327.25357:9705 359.25357:2725 386.32535:90556	Acylcarnitine 15:0	C22H44NO4	Lipids and lipid-like molecules	Fatty Acyls	-	C02301	-
pos-M414T819	3.03741e+06	2.27105e+06	3.15434e+06	decreased	0.0396006	0.035259	0.0417832	0.0185109	1.48125	[M]+	88.3	73.8	86.8	100	52.84283:3091 57.03395:3374 57.77171:2712 60.0813:16524 68.09484:2785 69.23843:2852 71.08576:3010 85.02888:200748 95.0857:3264 105.07237:5383 117.05428:3161 144.10115:3707 148.67973:3204 170.33742:3026 215.4593:5078 215.47968:3804 253.25038:4242 355.28046:10302 358.98318:4082 414.35803:136813	Acylcarnitine 17:0	C24H48NO4	Lipids and lipid-like molecules	Fatty Acyls	HMDB06210	C02301	LMFA07070067
pos-M424T800	8.437e+07	6.98683e+07	1.09876e+08	decreased	0.0254308	0.0107668	0.252273	0.00678733	1.46818	[M+H]+	95.8	92.6	92.7	100	55.0549:224744 57.03391:120687 57.07049:40044 58.06559:18469 60.08139:529906 67.05476:115466 69.07046:305630 69.67284:17868 71.08575:14729 79.05442:28426 81.07022:153310 83.08579:150292 84.08102:29479 85.02849:4151135 91.05441:37231 93.07079:47850 95.08577:131581 97.06525:24931 97.10117:99296 103.03937:11948 105.07005:24046 107.08517:35085 109.1012:82730 111.11694:47040 117.05425:72199 119.08591:…	Acylcarnitine 18:2	C25H45NO4	Lipids and lipid-like molecules	Fatty Acyls		C02301	-
pos-M480T891	2.45893e+07	1.87142e+07	2.63838e+07	decreased	0.0026194	0.00090701	0.00332168	0.000719868	2.01659	[M+H]+	71.5	41.2	61.7	100	53.94231:3421 55.05491:30406 57.03395:6661 57.07036:15389 60.08144:8449 62.06057:62671 67.05488:17500 69.07053:36496 70.95147:3064 71.07354:8958 71.08577:5453 75.65516:3001 76.72906:3533 79.05443:3584 81.06994:21630 83.08598:25280 86.09653:37235 87.10026:7219 93.07057:9061 95.08549:22634 97.10113:15077 98.98444:14421 104.10767:83759 107.08518:7980 109.10131:10824 111.11578:3309 121.10079:13186 12…	LysoPE 18:1	C23H46NO7P	Lipids and lipid-like molecules	Glycerophospholipids	HMDB11475;HMDB11476;HMDB11505;HMDB11506	C04438	LMGP02050039;LMGP02050004;LMGP02050064;LMGP02050040
neg-M281T905	3.47561e+08	5.21882e+08	4.23762e+08	enhanced	0.00560293	0.00835733	0.00122378	0.0702386	1.56201	[M-H]-	85.3	88	77.1	50	65.39925:4550 69.06754:5257 132.42429:4619 192.42062:4758 237.32924:5497 281.2468:3369910	Oleic acid	C18H34O2	Lipids and lipid-like molecules	Fatty Acyls	HMDB0000207	C00712;C00162;C00638	-
neg-M283T892_3	6.82146e+07	1.08337e+09	4.84266e+07	enhanced	0.0316817	0.258436	0.21049	0.0249897	1.12703	[M-H]-	85.1	88	75.8	50	56.8564:626394 76.18944:685141 78.12835:669664 106.58655:620577 112.91428:730026 139.27371:688947 215.41483:761654 215.60503:2054450 215.62883:1577978 234.12756:714476 236.79234:728134 265.25272:1144087 283.26273:400301984	Stearic acid	C18H36O2	Lipids and lipid-like molecules	Fatty Acyls	HMDB0000827	C01530;C00162;C00638	-
neg-M303T879	6.82711e+07	1.60124e+08	1.05072e+08	enhanced	0.00498828	0.00135349	0.00034965	0.0330111	1.39272	[M-H]-	85.9	84.4	81.7	60	59.01385:21762 74.36585:2561 93.00069:3492 103.84776:2293 112.79202:2474 116.43103:2251 129.76236:2361 134.99385:16237 136.97337:6814 149.00941:6913 150.98755:6208 154.94783:2745 176.66936:2866 205.19646:4724 259.2446:16527 287.15115:14055 303.1825:151530 303.23349:172339	Arachidonic acid	C20H32O2	Lipids and lipid-like molecules	Fatty Acyls	HMDB0001043	C00219;C00162;C00638	-
neg-M305T870	1.06898e+09	1.38566e+09	9.33663e+08	enhanced	0.0117373	0.00165041	0.0164336	0.00678733	1.78658	[M-H]-	90.4	94	76.4	80	52.07351:98415 56.79479:99617 59.01381:1223886 59.11955:93183 60.51557:96819 62.45784:97168 68.84745:96876 71.0137:240244 83.05051:145967 86.52716:133339 112.98649:111373 217.48322:224179 261.25879:375347 285.4299:109219 287.24008:248575 303.23358:130144 303.78421:100346 305.25031:42157148	5,8,11-Eicosatrienoic acid	C20H34O2	Lipids and lipid-like molecules	Fatty Acyls	HMDB0010378	C00162;C00638	-
neg-M307T883	7.89577e+08	1.09848e+09	8.0459e+08	enhanced	0.00324031	0.00150922	0.00122378	0.00195393	1.83296	[M-H]-	86.9	94	70.2	60	59.01332:53889 72.09168:56980 72.89141:47632 79.64323:46009 122.63254:51905 141.52045:54548 143.97009:49620 215.16354:298198 256.48358:54597 289.25241:63903 307.2644:35097352	8Z,11Z-eicosadienoic acid	C20H36O2	Lipids and lipid-like molecules	Fatty Acyls	HMDB0062432	C00162;C00638	-
neg-M327T851_2	4.91007e+09	6.06872e+09	4.44445e+09	enhanced	0.00106063	0.000187881	0.00122378	0.000719868	2.02445	[M-H]-	84.1	80.9	84.6	45.5	59.01398:10559696 67.05503:551202 69.03426:416759 71.01368:450301 76.00983:297531 76.01482:771367 83.04967:551056 93.07101:311250 107.08566:657817 110.55472:311668 117.07027:329872 121.10153:895381 133.10088:607607 135.11829:621743 149.13252:414056 161.13411:518973 163.14891:371629 175.14897:400526 177.16452:1124780 181.12332:390244 191.18018:579810 201.16406:294689 229.19542:4300666 249.18585:89…	Docosahexaenoic acid	C22H32O2	Lipids and lipid-like molecules	Fatty Acyls	HMDB0002183	C06429;C00162;C00638	-
neg-M335T708	6.38112e+06	1.23874e+07	7.27583e+06	enhanced	0.0405636	0.00990935	0.0229021	0.0330111	1.53391	[M-H]-	81.9	75.4	77.7	55.6	57.03448:8306 59.01378:12322 69.03487:3978 85.0346:2914 90.39912:2834 107.08566:4053 163.11311:5202 179.10701:33324 189.58678:3034 216.95729:6008 227.23759:2784 273.22443:4036 303.18814:4947 317.21152:13656 335.02274:2781 335.2211:83247	12(R)-HPETE	C20H32O4	Lipids and lipid-like molecules	Fatty Acyls	HMDB0004692	C14812;C00162;C00638	-
neg-M355T874	9.32132e+07	1.30887e+08	8.3509e+07	enhanced	0.0124128	0.00638424	0.00524476	0.0135747	1.63681	[M-H]-	88.4	83.6	82.9	80	59.0138:117586 71.01372:10222 77.02155:56484 83.05053:6590 96.90753:4582 99.92591:30208 107.0869:6332 115.92024:11359 116.92905:56529 117.07034:7417 121.10302:5658 135.11836:8288 149.13258:5561 163.14899:5026 205.19655:6341 215.30496:24760 231.21294:5115 255.23132:23600 257.22595:41749 277.21777:24631 283.24234:6308 311.27536:258804 312.28043:14197 325.25482:9437 337.25259:11252 355.16037:47018 3…	Tetracosahexaenoic acid	C24H36O2	Lipids and lipid-like molecules	Fatty Acyls	HMDB0002007	C00162;C00638	-
neg-M357T886	1.05751e+08	1.32711e+08	8.52119e+07	enhanced	0.0163414	0.0269927	0.0711538	0.00462773	1.49408	[M-H]-	90.6	91.4	80.8	80	59.01384:154752 71.01372:32432 101.82926:11244 177.16714:13511 217.22525:27405 236.37054:11750 259.24319:64022 271.24265:14276 279.23224:32785 313.2901:282890 314.2926:15581 327.2731:15830 333.8345:13993 339.2695:19280 343.43347:11724 357.27866:3823773	Tetracosapentaenoic acid (24:5n-6)	C24H38O2	Lipids and lipid-like molecules	Fatty Acyls	HMDB0006322	C00162;C00638	-
neg-M619T832	4.00392e+08	4.82324e+08	3.2967e+08	enhanced	0.0012622	0.000271149	0.00332168	0.00195393	1.90914	[M-H]-	89.6	77	89.1	100	59.01394:200137 68.26913:69546 78.95872:2842717 91.40403:49662 96.96913:641870 104.95865:60863 128.02654:38289 134.98524:31667 152.99547:2637353 191.0101:37122 205.19655:43656 217.28712:43248 223.00247:112907 241.01042:1500480 259.24408:124623 303.23425:2063810 315.04828:796081 333.06311:39547 439.22476:425216 457.23093:35692 619.28741:7664284	LysoPI 20:4; LysoPI 20:4	C29H49O12P	Lipids and lipid-like molecules	Glycerophospholipids	-	C03819	LMGP06050006
pos-M253T455	1.34555e+06	3.11244e+06	2.15054e+06	enhanced	0.000485478	0.00038812	0.000699301	0.0330111	1.86753	[M+H]+	74.6	43.3	75	100	98.98481:15414 122.61872:2312 131.01074:6870 179.06586:8063 190.62341:2743 253.10384:25188	Benzo[a]pyrene	C20H12	Benzenoids	Pyrenes	HMDB0062469	C07535	-
pos-M287T902	3.60329e+06	4.9002e+06	4.03948e+06	enhanced	0.0110777	0.00522513	0.0020979	0.0330111	1.64831	[M+H]+	79.1	73.8	65.4	66.7	55.05453:5696 57.0705:11013 67.05415:8490 69.0705:4943 69.80228:2635 71.08577:8138 79.05443:5153 81.07016:10701 83.04929:3070 83.08587:2920 85.10094:5263 91.05436:14397 93.06961:7130 95.0857:11202 105.07011:35045 107.05188:2815 107.08519:3212 109.10131:5125 117.06917:15043 117.9445:2998 119.08483:14879 121.10079:6713 123.11735:2886 129.06998:6612 131.08522:22841 133.101:13059 135.11693:8709 135.6…	Retinol	C20H30O	Lipids and lipid-like molecules	Prenol lipids	HMDB0000305	C00473	-
pos-M307T915	7.31008e+06	1.00687e+07	6.41595e+06	enhanced	0.0309851	0.00756216	0.0417832	0.0135747	1.61837	[M+H]+	87.7	80.7	82.2	87.2	55.05475:16332 56.41246:2955 57.07051:5272 67.05502:113753 69.07002:14760 71.04975:3546 79.05444:10735 79.67692:3132 81.0705:128395 83.08506:11330 91.05444:5683 93.06988:17921 95.08608:125344 97.06425:3059 97.10122:7611 105.07008:4908 107.0856:12929 109.10163:44331 111.11579:3012 119.08454:5076 121.1008:11927 123.11674:19211 131.08484:5519 133.09941:4536 135.11694:8580 137.1324:11245 145.09995:68…	5Z,8Z,14Z-Eicosatrienoic acid	C20H34O2	Lipids and lipid-like molecules	Fatty Acyls		C00162;C00638	-
pos-M319T762	8.40611e+06	1.40616e+07	7.38605e+06	enhanced	0.0249171	0.0055862	0.0311189	0.0185109	1.62658	[M+H]+	80.9	77.9	69.6	62.2	55.05497:10409 58.66689:3127 67.05507:17047 69.04214:3097 69.06987:6968 71.04974:4958 74.92918:3023 77.52244:2838 79.05443:11622 81.07034:28021 85.0647:7367 91.05474:28479 93.06992:21950 95.08582:15986 97.06525:3689 99.08081:5954 105.07033:29706 107.08517:8453 109.06461:3070 109.1013:6244 113.27193:2574 117.06944:15291 119.0862:26534 121.10078:7291 128.06201:3569 129.0701:14689 131.08488:30726 13…	Leukotriene A4	C20H30O3	Lipids and lipid-like molecules	Fatty Acyls	HMDB0010212	C00909;C00162;C00638	-
pos-M325T887	1.71498e+07	2.56549e+07	2.02102e+07	enhanced	0.0136871	0.00690112	0.00524476	0.0330111	1.63242	[M+Na]+	72.1	80	30	50	57.26262:2781 60.42441:3102 60.90278:2994 140.13962:2453 233.33147:2968 234.91223:3187 321.64432:2775 325.21024:98974	Kaurenic acid	C20H30O2	Organic acids and derivatives	-	METPA1653	C11874	-
pos-M329T899	6.58881e+07	8.92006e+07	7.05927e+07	enhanced	0.0051526	0.00661838	0.00122378	0.00678733	1.73634	[M+H]+	72.1	41.9	74	77.4	55.05466:30085 57.0705:6303 67.05496:99038 69.07062:23879 71.04974:9595 79.05466:46282 81.07037:112203 83.08585:9019 85.06554:7067 91.0547:112998 93.06982:120820 95.08598:89149 105.0703:84926 107.08543:87509 109.10148:52513 117.06944:74051 119.0861:104554 121.10101:92290 123.11646:23814 129.07025:29846 131.08495:114089 133.10129:97643 135.08:19268 135.11708:46623 137.13237:6513 141.06862:13376 14…	Docosahexaenoic acid	C22H32O2	Lipids and lipid-like molecules	Fatty Acyls	HMDB0002183	C06429;C00162;C00638	-
pos-M347T597	3.87139e+06	5.61166e+06	2.02223e+06	enhanced	0.00124045	0.000174784	0.141608	0.000102838	2.00943	[M+H]+	78.3	72.4	73.4	50	62.48423:2951 70.88991:2783 163.63651:2420 213.05507:3824 347.1264:127236	9-(3,4-Dimethoxyphenyl)-2-methoxy-1H-phenalen-1-one	C22H18O4	Benzenoids	Naphthalenes	HMDB0034692	null	-
pos-M359T762	2.89737e+07	6.00619e+07	3.49026e+07	enhanced	0.0354968	0.00483774	0.0164336	0.0430893	1.61316	[M+H]+	88.8	92.6	88.1	66.7	55.56195:3956 57.9347:3723 75.25545:3663 80.20025:4000 85.0285:4360 87.50663:17649 148.67975:3507 168.65529:3583 172.53529:4012 179.10443:5505 216.27997:9167 216.30388:8231 231.09753:14104 324.51233:5885 341.21078:904444 359.21747:858417	Cannabidiolic acid	C22H30O4	Organic acids and derivatives	-		C10784	-

## Sheet: SignificantFeature
ID	Ctrl	CYP	CYP+H	type	pvalue.kruskal	pvalue.anova	pvalue.ctrl.cyp	pvalue.cyp.cyp+H	VIP	adduct.ion	Total.score	dot.product	reverse.dot.product	fragement.presence	MS2.spectrum	Metabolite	Formula	superclass	class	hmdb	kegg	lipidmaps	NumberMS1hmdb	MS1hmdbName	MS1hmdbID	NumberMS1kegg	MS1keggName	MS1keggID
neg-M1002T909	1.49465e+06	1.01935e+06	1.43813e+06	decreased	0.0186054	0.0960004	0.00786713	0.0185109	1.51314														0	-	-	0	-	-
neg-M101T720_2	2.71511e+06	1.63107e+06	2.08234e+06	decreased	0.0237439	0.055639	0.000699301	0.669066	1.28661														0	-	-	0	-	-
neg-M1037T808_5	2.95608e+06	1.83995e+06	2.23452e+06	decreased	0.00165418	0.000781901	0.00034965	0.193233	1.64154														0	-	-	0	-	-
neg-M107T461	425780	313869	1.97164e+06	decreased	0.0348455	0.021903	0.536014	0.0249897	1.35309														5	p-Cresol;m-Cresol;o-Cresol;Benzyl alcohol;Anisole	HMDB0001858;HMDB0002048;HMDB0002055;HMDB0003119;HMDB0033895	6	Benzyl_alcohol;Anisole;3-Cresol;4-Cresol;o-Cresol;Aromatic_primary_alcohol	C00556;C01403;C01467;C01468;C01542;C03485
neg-M113T884	3.09479e+06	2.22977e+06	2.95172e+06	decreased	0.0130474	0.0137085	0.00524476	0.0135747	1.68521														0	-	-	0	-	-
neg-M119T599	51677.7	32969.9	48580.4	decreased	0.04172	0.096922	0.0229021	0.0330111	1.41994														8	1,2,4-Trimethylbenzene;Isopropylbenzene;1,2,4-Tris(methylene)cyclohexane;Mesitylene;o-Ethyltoluene;m-Ethyl_toluene;Propylbenzene;Hemimellitene	HMDB0013733;HMDB0034029;HMDB0040458;HMDB0041924;HMDB0059819;HMDB0059848;HMDB0059877;HMDB0059901	7	Cumene;Mesitylene;1,2,3-Trimethylbenzene;3-Ethyltoluene;1,2,4-Trimethylbenzene;2-Ethyltoluene;Candicine	C14396;C14508;C14518;C14522;C14533;C14572;C10575
neg-M119T873	3.60159e+06	1.76707e+06	2.29936e+06	decreased	0.00470688	0.00349014	0.00034965	0.229535	1.10281														0	-	-	0	-	-
neg-M120T890	1.77881e+06	676284	933522	decreased	0.00231848	0.000175794	0.000699301	0.363842	1.58807														0	-	-	0	-	-
neg-M127T884	410278	251486	796599	decreased	0.00227792	0.000445593	0.469755	0.000205677	1.42067														0	-	-	0	-	-
neg-M132T910	944641	647792	818368	decreased	0.00998158	0.00711894	0.00332168	0.055327	1.58821														1	(S)-Isowillardiine	HMDB0030376	5	3-(Uracil-1-yl)-L-alanine;Isowillardiine;5-Nitro-2-furancarboxaldehyde_(2-hydroxyethyl)hydrazone;2,4-Dihydroxylamino-6-nitrotoluene;2-Amino-5-hydroxyl-4-hydroxylamino-6-nitrotoluene	C03584;C08289;C15178;C16402;C16414
neg-M142T912	717331	494247	611401	decreased	0.00910441	0.00689579	0.00786713	0.0096668	1.6496														0	-	-	0	-	-
neg-M144T916	599520	415017	503934	decreased	0.0283743	0.0297104	0.0229021	0.0430893	1.33789														0	-	-	0	-	-
neg-M156T60	667144	419443	535236	decreased	0.00180031	0.00223175	0.00332168	0.536199	1.55611														1	12,13-epoxy-9-alkoxy-10E-octadecenoate	HMDB0062289	0	-	-
neg-M157T68	3.03564e+06	2.47581e+06	3.63761e+06	decreased	0.0497074	0.0357008	0.606469	0.055327	1.24548														17	Propyl levulinate;Isobutyric Acid Anhydride;cis-4-Hydroxycyclohexylacetic acid;trans-4-Hydroxycyclohexylacetic acid;3-Oxooctanoic acid;Alpha-Ketooctanoic acid;6-Ethyl-1-methyl-2,7,8-trioxabicyclo[3.2.1]octane;Tetrahydrofurfuryl propionate;Ethyl 3-oxohexanoate;1-Methyl-2-oxopropyl butyrate;2-Methylpropyl 3-oxobutanoate;3-Methylbutyl 2-oxopropanoate;Butyl acetoacetate;5-Butyl-1,4-dioxan-2-one;6-But…	HMDB0041616;HMDB0062788;HMDB0000451;HMDB0000909;HMDB0010721;HMDB0013211;HMDB0030303;HMDB0031177;HMDB0031307;HMDB0036230;HMDB0036395;HMDB0038305;HMDB0040447;HMDB0059938;HMDB0059939;HMDB0060683;HMDB0060685	4	Ethyl_3-oxohexanoate;3-Oxovalproic_acid;2-n-Propyl-4-oxopentanoic_acid;6,8-Dimethyl-6,7,8,9-tetradehydroergoline	C02975;C16652;C16655;C20457
neg-M172T461	4.20449e+06	2.78974e+06	5.69464e+06	decreased	0.041607	0.0602288	0.114161	0.0249897	1.37814	[M-H]-	82.8	54.2	91.5	100	51.53829:2427 68.57412:2356 74.0248:224867 88.5753:2646 111.00914:2940 126.09225:2919 128.10728:12566 131.08319:3139 144.04611:5476 154.94769:65519 168.96219:7680 172.01636:6835 172.0966:16130	Hexanoylglycine	C8H15NO3	Organic acids and derivatives	Carboxylic acids and derivatives	HMDB0000701		-	7	Hexanoylglycine;Isovalerylalanine;Isovalerylsarcosine;N-Acetylleucine;N-Acetylisoleucine;8-Hydroxy-5,6-octadienoic acid;2,5-Dimethyl-4-ethoxy-3(2H)-furanone	HMDB0000701;HMDB0000747;HMDB0002087;HMDB0011756;HMDB0061684;HMDB0031101;HMDB0032232	2	N-Acetyl-L-leucine;Swainsonine	C02710;C10173
neg-M176T592	93750.5	50594.4	172419	decreased	0.00187999	0.00388978	0.0548951	0.000719868	1.83814														10	5-Hydroxytryptophol;1,2-Dehydrosalsolinol;Plantagonine;2-Propenyl 2-aminobenzoate;5-[2H-Pyrrol-4-(3H)-ylidenemethyl]-2-furanmethanol;N,N-dimethylindoliumolate;6-Methylcoumarin;Viburtinal;7-Methyl-2-benzofurancarboxaldehyde;Naphthalene-1,2-diol	HMDB0001855;HMDB0012490;HMDB0033482;HMDB0037693;HMDB0040045;HMDB0060063;HMDB0032394;HMDB0036073;HMDB0041009;HMDB0060497	5	Naphthalene-1,2-diol;2-Formyl-1-indanone;1-Formyl-2-indanone;1,4-Dihydroxynaphthalene;2,3-Dihydroxynaphthalene	C03012;C07719;C07726;C14785;C16213
neg-M178T425_3	47494.9	29216.4	35663.3	decreased	0.00830602	0.001966	0.0115385	0.133073	1.61982														0	-	-	0	-	-
neg-M180T103	1.77662e+07	1.2547e+07	1.64569e+07	decreased	0.0300576	0.0263169	0.0164336	0.0330111	1.56102	[M-H]-	92.8	81.1	96.1	100	59.01388:74199 71.0137:6288 72.00905:63967 74.02419:6775 80.38776:2395 93.03452:49176 101.02431:4644 107.05001:5876 108.02213:4172 108.35435:2519 113.02264:13503 114.00282:2696 119.05063:131075 120.05396:5218 134.06059:4543 141.01749:5250 157.01196:5026 162.056:3792 163.03949:148882 163.48058:3319 164.04305:6555 180.0656:154145	L-Tyrosine	C9H11NO3	Organic acids and derivatives	Carboxylic acids and derivatives	HMDB0000158	C00082	-	15	L-Tyrosine;4-Hydroxy-4-(3-pyridyl)-butanoic acid;L-Threo-3-Phenylserine;Beta-Tyrosine;o-Tyrosine;Meta-Tyrosine;4,6,7-Trihydroxy-1,2,3,4-tetrahydroisoquinoline;Methyl Phenylglyoxalate;Phenylpyruvic acid;m-Coumaric acid;4-Hydroxycinnamic acid;2-Hydroxycinnamic acid;Enol-phenylpyruvate;cis-p-Coumaric acid;Coumaric acid	HMDB0000158;HMDB0001119;HMDB0002184;HMDB0003831;HMDB0006050;HMDB0059720;HMDB0060280;HMDB0062605;HMDB0000205;HMDB0001713;HMDB0002035;HMDB0002641;HMDB0012225;HMDB0030677;HMDB0041592	18	L-Tyrosine;Tyrosine;L-threo-3-Phenylserine;3-Amino-3-(4-hydroxyphenyl)propanoate;D-Tyrosine;gamma-Hydroxy-3-pyridinebutanoate;N-Hydroxy-L-phenylalanine;3-Hydroxy-L-phenylalanine;(S)-beta-Tyrosine;Phenylpyruvate;4-Coumarate;trans-2-Hydroxycinnamate;2-Hydroxy-3-phenylpropenoate;cis-2-Hydroxycinnamate;cis-p-Coumarate;3-Oxo-3-phenylpropanoate;Caffeic_aldehyde;trans-3-Hydroxycinnamate	C00082;C01536;C03290;C04368;C06420;C19579;C19712;C20807;C21308;C00166;C00811;C01772;C02763;C05838;C06738;C07114;C10945;C12621
neg-M185T630	1.06048e+06	736638	1.02071e+06	decreased	0.0432226	0.180143	0.299126	0.00308515	1.19704														14	3-Oxodecanoic acid;Ethyl (3R,5Z)-3-hydroxy-5-octenoate;3-Hydroxy-5Z-octenyl acetate;(1S,2S,4S,5R)-1,8-Epoxy-p-menthane-2,5-diol;6-Methyl-2-methylene-6-octene-1,3,8-triol;(1beta,2beta,5beta)-p-Menth-3-ene-1,2,5-triol;(E)-10-Hydroxy-8-decenoic acid;6-Hexyl-1,4-dioxan-2-one;5-Hexyl-1,4-dioxan-2-one;2-Methylbutyl 3-hydroxy-2-methylidenebutanoate;3-Methylbutyl 3-hydroxy-2-methylidenebutanoate;exo,exo-…	HMDB0010724;HMDB0030367;HMDB0030369;HMDB0033010;HMDB0038692;HMDB0038978;HMDB0039533;HMDB0039582;HMDB0039587;HMDB0040204;HMDB0040205;HMDB0041376;HMDB0041545;HMDB0062696	8	10-Oxodecanoate;(3R)-6-Hydroxy-3-isopropenyl-heptanoate;(5R)-6-Hydroxy-5-isopropenyl-2-methylhexanoate;(3S)-6-Hydroxy-3-isopropenyl-heptanoate;(5S)-6-Hydroxy-5-isopropenyl-2-methylhexanoate;2-Oxodecanoic_acid;Epomediol;3-Oxodecanoate	C02217;C11404;C11406;C11417;C11420;C13945;C17620;C20714
neg-M185T73	1.2049e+06	884930	1.07542e+06	decreased	0.0283743	0.0145775	0.0115385	0.0702386	1.53436														11	Pyroglutamylglycine;2-Furoylglycine;L-2,3-Dihydrodipicolinate;2-Methoxyestrone;19-Oxoandrost-4-ene-3,17-dione;Adrenosterone;2-Hydroxy-3-methoxyestrone;Testolactone;Sageone;Ginsenoyne F;4-Methoxyestrone	HMDB0061890;HMDB0000439;HMDB0012247;HMDB0000010;HMDB0006768;HMDB0006772;HMDB0011195;HMDB0015031;HMDB0038684;HMDB0039569;HMDB0060088	22	AMPA;L-2,3-Dihydrodipicolinate;3,5-Dihydroxyanthranilate;3-Methylpyrrole-2,4-dicarboxylic_acid;2-Methoxy-5-nitrophenol;2-Methoxy-4-nitrophenol;4-Methyl-5-nitrocatechol;Testolactone;Adrenosterone;19-Oxoandrost-4-ene-3,17-dione;2-Methoxyestrone;11alpha-Hydroxyandrosta-1,4-diene-3,17-dione;9alpha-Hydroxyandrosta-1,4-diene-3,17-dione;14-Hydroxyandrosta-1,4-diene-3,17-dione;9beta,11beta-Epoxyandrost-4…	C13672;C03340;C11465;C12477;C17385;C17386;C18315;C02197;C05285;C05297;C05299;C14587;C14909;C15150;C15200;C15295;C15386;C15406;C17850;C17851;C18510;C19944
neg-M185T835	1.33143e+08	8.42223e+07	1.10162e+08	decreased	0.0220388	0.135218	0.0311189	0.00678733	1.20165														0	-	-	0	-	-
neg-M186T677	74902.9	34217	58091.1	decreased	0.0378134	0.0433204	0.0164336	0.0702386	1.54104														50	cis-4-Decenoic acid;trans-Dec-2-enoic acid;8-Methylnonenoate;5Z-Octenyl acetate;Methyl (xi)-3-nonenoate;(±)-6-Methyl-5-hepten-2-yl acetate;3-Decenoic acid;9-Decenoic acid;2-Octenyl acetate;Cyclohexylethyl acetate;Linalool oxide (trans-pyranoid);Linalool oxide III;4-Hydroxy-2,6-dimethyl-7-octen-3-one;Ethyl 3-octenoate;2-Methylbutyl 3-methyl-2-butenoate;1-Octen-3-yl acetate;6-Decanolide;cis-3-Hexen…	HMDB0004980;HMDB0010726;HMDB0012183;HMDB0029358;HMDB0029859;HMDB0030031;HMDB0031002;HMDB0031003;HMDB0031297;HMDB0031362;HMDB0031440;HMDB0031441;HMDB0032119;HMDB0032275;HMDB0032393;HMDB0032452;HMDB0033203;HMDB0033377;HMDB0034427;HMDB0034581;HMDB0034880;HMDB0035122;HMDB0035365;HMDB0035837;HMDB0035839;HMDB0035907;HMDB0036099;HMDB0036211;HMDB0036990;HMDB0036992;HMDB0037021;HMDB0037116;HMDB0037217;HMD…	14	n-Decanohydroxamic_acid;6-endo-Hydroxycineole;(E)-3,7-Dimethylocta-1,6-diene-3,8-diol;Limonene-1,2-diol;(+)-Neomatatabiol;Citronellate;(6E)-8-Hydroxygeraniol;p-Menth-8-ene-1,2-diol;(4R,7S)-7-Isopropyl-4-methyloxepan-2-one;7-Isopropyl-4-methyloxepan-2-one;8-Methyl-6-nonenoic_acid;(1R,2R,4S)-Limonene-1,2-diol;2-exo-Hydroxy-1,8-cineole;(S)-3-Acetyloctanal	C12889;C03092;C04433;C07276;C09790;C16462;C17621;C18020;C18027;C18066;C18202;C19082;C20326;C21139
neg-M187T461	9.50362e+06	4.5134e+06	4.35363e+07	decreased	0.00794074	0.016171	0.837063	0.00308515	1.41293	[M-H]-	82	72.9	84.8	50	59.01377:11496 79.95699:81190 80.96495:16266 81.95318:44287 81.96192:7327 82.41307:2546 102.43311:2577 107.04999:290735 108.05343:8566 116.05025:3916 121.066:17083 125.09792:3438 143.06921:3555 151.69511:2746 154.94781:9755 168.96214:5783 173.0307:3755 186.97409:5401 187.00703:109560 187.02351:135882 187.09767:3925	p-Cresol sulfate	C7H8O4S	Organic acids and derivatives	Organic sulfuric acids and derivatives	HMDB0011635	null	-	2	p-Cresol sulfate;Benzyl sulfate	HMDB0011635;HMDB0034782	1	4-Sulfobenzyl_alcohol	C06678
neg-M187T486	1.6466e+08	1.24154e+08	1.70145e+08	decreased	0.0134305	0.00312535	0.00786713	0.0135747	1.78585	[M-H]-	75.7	68.4	76.9	66.7	60.57726:3544 79.95692:35379 80.95637:8677 81.95318:550684 81.96151:74135 84.3152:5781 106.04166:4867 107.04996:3611 119.0505:4123 121.06622:274088 122.06967:16740 123.07164:24661 125.09641:4556 154.94574:7050 168.96214:5775 171.99962:79455 187.02087:1877671	4-Hydrazinobenzenesulfonic acid	C6H8N2O3S	Unknown	-			-	3	cis-2-Methylaconitate;(Z)-But-1-ene-1,2,4-tricarboxylate;L-Homocysteine sulfonic acid	HMDB0006357;HMDB0060320;HMDB0002238	6	(Z)-But-1-ene-1,2,4-tricarboxylate;(Z)-But-2-ene-1,2,3-tricarboxylate;(E)-3-(Methoxycarbonyl)pent-2-enedioate;(E)-2-(Methoxycarbonylmethyl)butenedioate;trans-Homoaconitate;2-Methyl-trans-aconitate	C04002;C04225;C11514;C11515;C16579;C21250
neg-M188T359	126274	62061.8	76829.7	decreased	0.016047	0.00709393	0.0115385	0.600884	1.33668														3	Kynurenic acid;1-Nitronaphthalene-5,6-oxide;1-Nitronaphthalene-7,8-oxide	HMDB0000715;HMDB0060331;HMDB0060332	6	4-Hydroxy-2-quinolinecarboxylic_acid;N-Acetylisatin;1-Nitronaphthalene-5,6-oxide;1-Nitronaphthalene-7,8-oxide;2-Oxo-1,2-dihydroquinoline-4-carboxylate;3-Hydroxyquinaldic_acid	C01717;C02172;C14800;C14802;C16715;C18621
neg-M188T460	805647	318998	3.26228e+06	decreased	0.00280648	0.0112921	0.606469	0.000102838	1.47517														0	-	-	0	-	-
neg-M188T81	818147	635804	978351	decreased	0.0175463	0.0243248	0.252273	0.00462773	1.38733														1	Fluconazole	HMDB0014342	1	Glutathione_amide	C19689
neg-M189T460	354325	219057	2.00975e+06	decreased	0.00280541	0.032092	0.680594	0.00123406	1.4438														1	Oxalosuccinic acid	HMDB0003974	1	Oxalosuccinate	C05379
neg-M195T788	4.12875e+06	2.95289e+06	6.79555e+06	decreased	0.00969017	0.0150679	0.536014	0.0096668	1.5199														0	-	-	1	Alangimarine	C09329
neg-M201T108	1.31236e+07	6.16707e+06	7.47263e+06	decreased	0.00193506	0.000266405	0.0020979	0.417318	1.48806														1	meta-O-Dealkylated flecainide	HMDB0060831	0	-	-
neg-M212T82	1.81179e+06	1.2962e+06	2.19714e+06	decreased	0.00220016	0.0161318	0.0229021	0.000411353	1.81884														1	Yohimbine	HMDB0015464	5	Vincamine;Yohimbine;Stemmadenine;Minovincinine;17-O-Acetylnorajmaline	C09251;C09256;C11691;C11783;C11809
neg-M228T694	420066	216386	347644	decreased	0.0166726	0.0758418	0.0115385	0.0135747	1.60907														6	N-Decanoylglycine;Cucurbic acid;Dihydrojasmonic acid;Vulgarole;Traumatin;3-Ethenyl-4-hydroxy-2,5-dimethylhex-5-en-2-yl acetate	HMDB0013267;HMDB0029388;HMDB0033601;HMDB0035085;HMDB0037326;HMDB0041572	4	Cucurbic_acid;Putaminoxin;Traumatin;12-Oxo-9(Z)-dodecenoic_acid	C08482;C08509;C16309;C16311
neg-M241T311	1.0076e+06	455851	667753	decreased	0.00365502	0.000350965	0.0020979	0.0430893	1.79744														5	Thymidine;Telbivudine;2-Hydroxy-4,7-dimethoxy-2H-1,4-benzoxazin-3(4H)-one;Vanilloylglycine;Austalide K	HMDB0000273;HMDB0015394;HMDB0037264;HMDB0060026;HMDB0030157	5	Thymidine;HC_Yellow_No._4;4-Amino-4-deoxychorismate;2-Amino-2-deoxyisochorismate;3beta,21-Dihydroxy-pregna-5,7,9(11)-trien-20-one_diacetate	C00214;C19431;C11355;C18054;C14924
neg-M246T654	104521	63029.6	89247.9	decreased	0.0145268	0.0100873	0.00122378	0.0702386	1.59578														0	-	-	1	Ergothioneine	C05570
neg-M254T610	75203.1	41196.5	83180.1	decreased	0.0378134	0.198635	0.0115385	0.0878239	1.29186														8	L-4-Chlorotryptophan;(±)-6-Chlorotryptophan;1-Propenyl 1-(propylsulfinyl)propyl disulfide;1-(1-Propenylsulfinyl)propyl propyl disulfide;1-(2-Propenylsulfinyl)propyl propyl disulfide;2-Propenyl 1-(propylsulfinyl)propyl disulfide;1-Hydroxy-3,6,7-trimethoxy-2,8-diprenylxanthone;Kanzonol G	HMDB0030400;HMDB0033557;HMDB0033073;HMDB0033074;HMDB0036370;HMDB0036375;HMDB0036597;HMDB0040613	3	Ethychlozate;7-Chloro-L-tryptophan;Kurarinone	C18532;C19687;C17446
neg-M254T747	825610	429675	617980	decreased	0.010404	0.00670939	0.000699301	0.0878239	1.55096														1	Geranyl acetoacetate	HMDB0038256	0	-	-
neg-M257T781	321088	207386	277645	decreased	0.0363862	0.0159911	0.00786713	0.161251	1.4684														5	Diisobutyl adipate;Tetradecanedioic acid;Diethyl decanedioate;2-Hydroxypropyl 2-isopropyl-5-methylcyclohexyl carbonate;1-Hydroxypropan-2-yl 2-isopropyl-5-methylcyclohexyl carbonate	HMDB0041618;HMDB0000872;HMDB0040429;HMDB0059946;HMDB0059947	3	Dibutyl_adipate;Diisobutyl_adipate;Myxalamid_C	C14253;C14260;C12160
neg-M263T125	480281	197697	389405	decreased	0.0167488	0.0370149	0.000174825	0.314788	1.42387														1	Methylgallic acid-O-sulphate	HMDB0060005	0	-	-
neg-M263T733	6.32562e+06	2.76764e+06	6.38061e+06	decreased	0.00791923	0.0202442	0.0311189	0.000719868	1.73502														2	2-hydroxyacetaminophen sulfate;5-S-Glutathionyl-aminochrome reduced	HMDB0062547;HMDB0060086	1	Frutinone_A	C09008
neg-M274T70	2.18275e+06	1.07462e+06	1.64337e+06	decreased	0.0443536	0.0464569	0.0164336	0.108803	1.36081														14	Isorhamnetin 7-glucoside;Nepitrin;Pedaliin;Estragonoside;Alliumoside A;8-Hydroxyluteolin 4'-methyl ether 8-glucoside;Azaleatin 3-glucoside;2-O-(4-Hydroxycinnamoyl)-1-O-galloyl-beta-D-glucopyranoside;1,3,5,8-Tetrahydroxy-6-methoxy-2-methylanthraquinone 8-O-b-D-glucoside;Pollenin B;6-Methoxyluteolin 3'-glucoside;Eupafolin 4'-glucoside;Hesperetin 3'-O-glucuronide;Hesperetin 7-O-glucuronide	HMDB0029479;HMDB0030548;HMDB0030805;HMDB0033650;HMDB0036120;HMDB0037332;HMDB0037360;HMDB0039190;HMDB0039211;HMDB0039338;HMDB0040509;HMDB0040510;HMDB0041743;HMDB0041745	3	Phosphophosphinate;Chlortetracycline;Methacycline_hydrochloride	C12022;C06571;C08029
neg-M274T74_1	7.25675e+06	4.95514e+06	6.77323e+06	decreased	0.00952322	0.00873699	0.00524476	0.0096668	1.71641	[M-H]-	86.9	82.4	83.2	68.4	58.02949:12227 59.32012:3110 62.52517:2812 71.01367:4935 74.02484:11435 78.95859:7733 82.02985:17555 84.04578:28700 96.95972:9562 97.04074:3368 98.02415:5605 99.05644:3118 101.07242:17882 107.02499:3542 109.04053:26169 111.0091:3288 115.00372:18265 125.03484:12063 127.05098:104405 128.03445:307037 129.03864:3747 135.05589:3011 140.01067:2870 145.06136:271229 145.09827:26790 146.04707:3243 146.064…	Glu-Gln	C10H17N3O6	Organic acids and derivatives	Carboxylic acids and derivatives	HMDB0028817		-	5	Norophthalmic acid;Gamma-Glutamyl Glutamine;Ribothymidine;Imidazoleacetic acid riboside;3-Methyluridine	HMDB0005766;HMDB0011738;HMDB0000884;HMDB0002331;HMDB0004813	4	(5-L-Glutamyl)-L-glutamine;N-Succinyl-L-citrulline;(1-Ribosylimidazole)-4-acetate;Spongothymidine	C05283;C18048;C05131;C16744
neg-M275T74	660357	411812	574802	decreased	0.0175928	0.0137539	0.000699301	0.133073	1.5572														0	-	-	0	-	-
neg-M277T112	262276	158304	240398	decreased	0.00715066	0.00693232	0.00332168	0.0096668	1.6641														3	N-gamma-L-Glutamyl-L-methionine;Kanamycin;N-Acetyl gemifloxacin	HMDB0034367;HMDB0015303;HMDB0060633	3	Kanamycin_A;Kanamycin_C;3''-Deamino-3''-hydroxykanamycin_B	C01822;C01823;C21254
neg-M279T628	177174	89329.3	122856	decreased	0.0262657	0.0420654	0.00786713	0.229535	1.35362														5	Gemcitabine;Prednicarbate;7-Sulfocholic acid;E-3179;Bikoeniquinone A	HMDB0014584;HMDB0015262;HMDB0002421;HMDB0013846;HMDB0040789	2	Gemcitabine;Jamaicamide_B	C07650;C18213
neg-M283T391	318568	226883	2.81873e+06	decreased	0.046084	0.0292503	0.757692	0.0330111	1.35662														5	p-Cresol glucuronide;2-O-Benzoyl-D-glucose;D-Vacciniin;2-Amino-4-oxo-6-(1',2'-dioxoprolyl)-7,8-dihydroxypteridine;Mometasone	HMDB0011686;HMDB0034618;HMDB0038492;HMDB0001410;HMDB0014902	1	Mometasone	C07816
neg-M283T588	427548	256285	339088	decreased	0.0443302	0.0222734	0.0229021	0.161251	1.39619														2	Alpha-dihydroartemisinin;Dihydroartemisinin (DHA)	HMDB0060593;HMDB0061088	2	Ergine;Phospho-anandamide	C09160;C19913
neg-M284T82	947414	737031	1.12548e+06	decreased	0.0388851	0.0316784	0.351049	0.00678733	1.46717														1	(-)-Dioxibrassinin	HMDB0038634	0	-	-
neg-M289T72	474015	174055	237336	decreased	0.00254849	0.00101977	0.00332168	0.0878239	1.5396														3	Argininosuccinic acid;N2-(3-Hydroxysuccinoyl)arginine;N2-(3-Carboxy-2-hydroxy-1-oxopropyl)arginine	HMDB0000052;HMDB0032765;HMDB0039408	1	N-(L-Arginino)succinate	C03406
neg-M291T74	425187	280422	353193	decreased	0.0343573	0.0358528	0.0311189	0.0878239	1.41323														3	Cordeauxione;S-methylazathioprine;N-(2-formyl-3-chlorophenyl)anthranilic acid	HMDB0034310;HMDB0061068;HMDB0060006	1	Phosphophosphinate	C12022
neg-M301T699	397284	276156	483643	decreased	0.0298783	0.0872547	0.0311189	0.0185109	1.40911														5	6-Ketoestriol;Enterodiol;Nordihydroguaiaretate;Masoprocol;Verimol D	HMDB0000530;HMDB0005056;HMDB0012270;HMDB0014325;HMDB0036472	6	Arnebinone;Nordihydroguaiaretic_acid;3,3'-Dihydroxyhexestrol;Enterodiol;Prosolanapyrone_III;(-)-Solanapyrone_A	C10302;C10719;C14243;C18166;C19934;C20201
neg-M304T737	110241	86409.1	203527	decreased	0.0309346	0.152311	0.0164336	0.0249897	1.19127														0	-	-	0	-	-
neg-M307T90	1.02375e+07	8.50316e+06	1.13938e+07	decreased	0.00791923	0.0435793	1	0.0185109	1.21872														4	cis-Resveratrol 3-sulfate;cis-Resveratrol 4'-sulfate;Resveratrol 3-sulfate;trans-Resveratrol 4'-sulfate	HMDB0041712;HMDB0041714;HMDB0041772;HMDB0041784	0	-	-
neg-M313T576	88286.9	46518.4	61711.3	decreased	0.00334755	0.00335782	0.000174825	0.536199	1.4085														3	(S)-Annocherine A;Hydroxydesmthyl doxepin glucuronide;(E)-2-Hydroxydoxepin glucuronide	HMDB0038723;HMDB0060629;HMDB0060700	2	Longifolonine;Cucurbitacin_E	C09569;C08797
neg-M319T401	123447	82344.2	462803	decreased	0.00230703	0.000684746	0.173776	0.000719868	1.79737														4	Valproic acid glucuronide;Octanoylglucuronide;Indoleacetyl glutamine;(24E)-3alpha,15alpha-Diacetoxy-23-oxo-7,9(11),24-lanostatrien-26-oic acid	HMDB0000901;HMDB0010347;HMDB0013240;HMDB0035388	2	6,8a-Seco-6,8a-deoxy-5-oxoavermectin_''1a''_aglycone;PD_123177	C11977;C15552
neg-M321T881	2.68621e+08	1.87747e+08	2.71687e+08	decreased	0.0109188	0.0273833	0.0417832	0.000719868	1.67617														0	-	-	0	-	-
neg-M322T881	4.76294e+07	3.88597e+07	5.41046e+07	decreased	0.0390093	0.0675561	0.407867	0.00308515	1.27551														0	-	-	2	Lysergic_acid_diethylamide;Fenazaquin	C07542;C18727
neg-M337T520	551412	354315	981368	decreased	0.000343793	3.37785e-05	0.0229021	0.000102838	2.10151														14	Nicotine glucuronide;Bergamottin;Licochalcone A;Archangelin;Orientanol B;Licoagrocarpin;2'-O-Methylglabridin;4'-O-Methylglabridin;2'-O-Methylphaseollinisoflavan;9-[(3,7-Dimethyl-2,6-octadienyl)oxy]-7H-furo[3,2-g][1]benzopyran-7-one;2-Hydroxy-4-methoxy-3-(3-methyl-2-butenyl)-6-(2-phenylethenyl)benzoic acid;6-Hydroxy-4-methoxy-3-(3-methyl-2-butenyl)-2-(2-phenylethenyl)benzoic acid;Gancaonin X;Niazi…	HMDB0001272;HMDB0033782;HMDB0029514;HMDB0030846;HMDB0031633;HMDB0032665;HMDB0033671;HMDB0033672;HMDB0034412;HMDB0039309;HMDB0039438;HMDB0039439;HMDB0041386;HMDB0032808	3	Aziridyl_benzoquinone;3-Hydroxy-5-methoxy-6-prenylstilbene-2-carboxylic_acid;2,2,4-Trimethyl-3-(4-methoxyphenyl)-2H-1-benzopyran-7-ol_acetate	C19333;C10264;C15059
neg-M337T840	1.42237e+07	9.31e+06	1.75627e+07	decreased	0.0161878	0.265254	0.00332168	0.0430893	1.39651														4	Dodecyl gallate;[6]-Gingerdiol 3-acetate;[6]-Gingerdiol 5-acetate;Lisuride	HMDB0038720;HMDB0040566;HMDB0040567;HMDB0014727	3	Shiromodiol_diacetate;Piperonyl_butoxide;Monacolin_J_acid	C09725;C18880;C20854
neg-M344T701	238387	97006.4	122041	decreased	0.0338172	0.02071	0.0115385	0.133073	1.37077														1	Methotrimeprazine	HMDB0015474	2	Suplatast;Methotrimeprazine	C12869;C07192
neg-M348T390	1.09981e+06	442803	780205	decreased	0.00706398	0.0416503	0.0020979	0.0249897	1.3283														2	S-(Formylmethyl)glutathione;Fluorescein	HMDB0060507;HMDB0014831	3	S-(Formylmethyl)glutathione;10-Hydroxydihydrosanguinarine;Hypoxylone	C14871;C05247;C10355
neg-M348T70	526746	273558	383033	decreased	0.0238068	0.0247704	0.00122378	0.417318	1.23431														1	Amritoside	HMDB0034258	0	-	-
neg-M349T390	131108	43213.1	91244.9	decreased	0.016532	0.0449776	0.00524476	0.0430893	1.25169														5	Penicillin V;6-[2,3-Dihydroxy-1-(hydroxymethyl)propyl]-1,2-dihydro-7-hydroxy-9-methoxy-cyclopenta[c][1]benzopyran-3,4-dione;3-Feruloyl-1,5-quinolactone;4-Feruloyl-1,5-quinolactone;Bromodiphenhydramine	HMDB0014561;HMDB0062427;HMDB0029289;HMDB0029290;HMDB0015367	3	Penicillin_V;Penicillin_X;6-[2,3-Dihydroxy-1-(hydroxymethyl)propyl]-1,2-dihydro-7-hydroxy-9-methoxy-cyclopenta[c][1]benzopyran-3,4-dione	C08126;C17404;C19590
neg-M349T70_2	2.3199e+06	1.34944e+06	1.72166e+06	decreased	0.0265217	0.0196718	0.0020979	0.536199	1.25752														1	Bromfenac	HMDB0015098	0	-	-
neg-M350T573	107508	81336.1	140210	decreased	0.035297	0.0287981	0.21049	0.00678733	1.41452														3	S-(2-Hydroxyethyl)glutathione;Oxoglaucine;Brassica napus non-fluorescent chlorophyll catabolite 3	HMDB0062525;HMDB0029337;HMDB0040917	2	S-(2-Hydroxyethyl)glutathione;19-Hydroxy-8-O-methyltetrangulol	C14875;C12400
neg-M351T73_1	358324	230585	278806	decreased	0.0231545	0.0216602	0.00786713	0.269848	1.25472														15	3,7-Dimethylquercetin;Aflatoxin G2;Aflatoxin M2;Demethoxysudachitin;Prudomestin;3,4-Dihydroxyphenacyl caffeate;1,3,5-Trihydroxy-6,7-dimethoxy-2-methylanthraquinone;Trifolian;Aflatoxin B2a;Pilosin;Caryatin;3',4'-Di-O-methylquercetin;Cicerin;5,7-Dihydroxy-8,4'-dimethoxyisoflavone;Phosphoribosyl formamidocarboxamide	HMDB0029263;HMDB0030475;HMDB0030480;HMDB0030696;HMDB0030811;HMDB0031706;HMDB0033268;HMDB0034009;HMDB0035598;HMDB0037096;HMDB0037351;HMDB0037354;HMDB0038659;HMDB0041690;HMDB0001439	9	3,7-Di-O-methylquercetin;(+)-Bisdechlorogeodin;(-)-Bisdechlorogeodin;Cirsiliol;Tricin;Hildecarpin;Aflatoxin_G2;Aurantio-obtusin;1-(5'-Phosphoribosyl)-5-formamido-4-imidazolecarboxamide	C01265;C03036;C03040;C10033;C10193;C10424;C16754;C17670;C04734
neg-M366T82	1.5919e+06	1.25073e+06	1.66903e+06	decreased	0.00650354	0.00931396	0.00786713	0.00308515	1.58366														3	Tetraphyllin B sulfate;Sodium 6-hydroxy-5-(phenylazo)-2-naphthalenesulfoniate;Kaempferol 3-(2'',3''-diacetyl-4''-p-coumaroylrhamnoside)	HMDB0038486;HMDB0032902;HMDB0040537	1	CI_Acid_Orange_20	C19371
neg-M369T119	1.38355e+06	630008	778332	decreased	0.0252109	0.00815179	0.0164336	0.314788	1.2282														0	-	-	1	Fortimicin_AO	C17972
neg-M370T390	137867	49359.2	103931	decreased	0.00952322	0.0516647	0.0020979	0.0185109	1.12604														0	-	-	1	Thiodicarb	C18423
neg-M371T743	1.17198e+07	2.36058e+06	3.32624e+06	decreased	0.00598602	0.000810093	0.00332168	0.269848	1.50009														2	Blumenol C glucoside;9-Hydroxy-7-megastigmen-3-one glucoside	HMDB0040668;HMDB0040701	0	-	-
neg-M372T72	311212	174328	256795	decreased	0.00573676	0.00512661	0.00524476	0.0096668	1.77417														3	Xerocomic acid;Grevilline D;Grevilline C	HMDB0029460;HMDB0033246;HMDB0033250	4	N-Acetylmuramic_acid_6-phosphate;N-Acetyl-beta-muramate_6-phosphate;N-Acetylmuramic_acid_alpha-1-phosphate;CV_2961	C16698;C19770;C21027;C15551
neg-M372T743	2.36908e+06	455297	664846	decreased	0.00560749	0.000893253	0.00332168	0.229535	1.43176														1	3-Methylthiofentanyl	HMDB0061718	0	-	-
neg-M376T82	954194	774902	1.18282e+06	decreased	0.00376432	0.0185143	0.141608	0.0096668	1.50988														0	-	-	0	-	-
neg-M382T881	2.38396e+08	1.85744e+08	2.47071e+08	decreased	0.0177802	0.0710603	0.0548951	0.00308515	1.39285														0	-	-	4	Aspidofractine;16-Methoxytabersonine;Hirsuteine;Corynantheine	C09040;C11675;C16971;C17872
neg-M387T536	359963	210696	319457	decreased	0.0216057	0.022673	0.0548951	0.00308515	1.4552														3	Urolithin B 3-O-glucuronide;Hydroxytriphenylstannane;5'-Methoxybilobetin	HMDB0041787;HMDB0031790;HMDB0038101	2	Oxyquinoline_sulfate;Sipatrigine	C18478;C13852
neg-M387T730	156006	98588.8	165015	decreased	0.0287588	0.0538479	0.0907343	0.00308515	1.22551														2	7alpha-hydroxy-3-oxochol-4-en-24-oic Acid;Cavipetin C	HMDB0062744;HMDB0030366	0	-	-
neg-M401T611	248291	82194.3	130312	decreased	0.0260793	0.011094	0.0164336	0.474702	1.36831														2	Acetyl tributyl citrate;Cinitapride	HMDB0034159;HMDB0015698	0	-	-
neg-M403T70	799805	229556	313272	decreased	0.000702103	8.97151e-06	0.000699301	0.363842	1.67871														0	-	-	3	Dimethomorph;Bruceantinol;Cancentrine	C18583;C08750;C09370
neg-M407T772	175074	59573.9	72317.3	decreased	0.00614399	0.00626645	0.00786713	0.314788	1.19503														2	Cascarillin;Anhydrocinnzeylanine	HMDB0036836;HMDB0036864	4	Cascarillin;Nigakilactone_F;Orysastrobin;Argiopinin_II	C09071;C17031;C18560;C20094
neg-M422T560	132228	110034	202021	decreased	0.00837573	0.00728468	0.837063	0.00195393	1.28717														0	-	-	0	-	-
neg-M425T558	290397	77605.3	116996	decreased	0.00269583	0.000300505	0.000174825	1	1.20483														4	Prostaglandin H2 2-glyceryl Ester;Prostaglandin PGE2 1-glyceryl ester;Prostaglandin PGE2 glyceryl ester;Prostaglandin D2-1-glyceryl ester	HMDB0062663;HMDB0013043;HMDB0013045;HMDB0013653	0	-	-
neg-M425T73	4.25454e+06	3.18731e+06	5.38373e+06	decreased	0.0178563	0.0461544	0.407867	0.000719868	1.18552	[M-H]-	90.1	89.2	88.4	67.7	58.46859:2671 70.61066:2878 74.02486:8143 86.02476:4388 97.04076:5860 99.05647:6275 100.00415:3846 102.00264:3087 105.99714:6834 111.00787:9200 120.01299:3942 128.03581:39714 143.04573:23214 153.06633:4322 160.00697:5125 175.01717:8822 179.0452:6873 182.09277:3682 197.05614:4299 201.98752:3069 226.0836:3450 254.07948:8404 272.08887:25756 286.04691:3751 304.0621:56154 306.07687:17318 425.07574:141…	L-Cysteine-glutathione disulfide	C13H22N4O8S2	Organic acids and derivatives	Carboxylic acids and derivatives			-	1	Cysteineglutathione disulfide	HMDB0000656	1	S-Glutathionyl-L-cysteine	C05526
neg-M427T864	8.4707e+06	6.76092e+06	9.93206e+06	decreased	0.0249171	0.0237522	0.0417832	0.0135747	1.53962														5	Taraxacolide 1-O-b-D-glucopyranoside;Dihydroxyfumitremorgin C;Tasosartan;Fluvastatin;Hoduloside VI	HMDB0035610;HMDB0038581;HMDB0015439;HMDB0015227;HMDB0040658	6	12alpha,13alpha-Dihydroxyfumitremorgin_C;Fluvastatin;Astragaloside_III;Cycloaraloside_C;Astragaloside_IV;Piperazine_citrate	C20605;C07014;C08924;C17791;C17799;C13660
neg-M450T857	1.28145e+07	8.24814e+06	1.05598e+07	decreased	0.00766917	0.0505523	0.00122378	0.133073	1.36175														0	-	-	0	-	-
neg-M453T743	832028	151590	218137	decreased	0.00989301	0.000791792	0.00524476	0.417318	1.42595														0	-	-	0	-	-
neg-M453T884	5.87546e+07	4.52512e+07	5.50911e+07	decreased	0.0203733	0.0177897	0.00786713	0.0330111	1.57472														0	-	-	0	-	-
neg-M455T781	8.02306e+06	1.58825e+06	2.30765e+06	decreased	0.00511888	0.00267074	0.0020979	0.669066	1.22434														0	-	-	1	Callystatin_A	C16891
neg-M457T787	1.16121e+07	1.5856e+06	2.56453e+06	decreased	0.00105359	3.65416e-05	0.00122378	0.363842	1.49692														3	(3beta,5alpha,9alpha,22E,24R)-3,5,9-Trihydroxy-23-methylergosta-7,22-dien-6-one;(3beta,17alpha,23S)-17,23-Epoxy-3,29-dihydroxy-27-norlanost-8-en-24-one;2-(Methoxycarbonyl)-5-methyl-2,4-bis(3-methyl-2-butenyl)-6-(2-methyl-1-oxopropyl)-5-(4-methyl-3-pentenyl)cyclohexanone	HMDB0032669;HMDB0035142;HMDB0035995	0	-	-
neg-M457T834	3.7731e+06	428716	798528	decreased	0.000896305	0.00453781	0.000174825	0.886775	1.45423														3	(3beta,5alpha,9alpha,22E,24R)-3,5,9-Trihydroxy-23-methylergosta-7,22-dien-6-one;(3beta,17alpha,23S)-17,23-Epoxy-3,29-dihydroxy-27-norlanost-8-en-24-one;2-(Methoxycarbonyl)-5-methyl-2,4-bis(3-methyl-2-butenyl)-6-(2-methyl-1-oxopropyl)-5-(4-methyl-3-pentenyl)cyclohexanone	HMDB0032669;HMDB0035142;HMDB0035995	0	-	-
neg-M458T787	3.47334e+06	425281	806168	decreased	0.00103939	4.86782e-05	0.00122378	0.133073	1.72327														0	-	-	0	-	-
neg-M458T83	1.46828e+06	1.04881e+06	1.46401e+06	decreased	0.0366676	0.0792765	0.0548951	0.0185109	1.30405														0	-	-	0	-	-
neg-M459T845	3.69125e+07	1.60708e+07	2.99755e+07	decreased	0.0253069	0.0687512	0.00034965	0.229535	1.07971														1	Thiothixene	HMDB0015560	1	Lincomycin_hydrochloride	C14002
neg-M466T71	296897	178112	318117	decreased	0.0236603	0.0331239	0.0711538	0.00308515	1.49891														0	-	-	0	-	-
neg-M469T828	7.01979e+06	3.29711e+06	4.07357e+06	decreased	0.0279036	0.0593262	0.0164336	0.962258	1.13579	[M-H]-	81	78.2	72.5	50	53.0251:2873 53.12182:2968 59.01378:3341 60.99293:4425 78.9586:4842 99.77692:2968 101.66283:2798 104.32773:2861 106.91573:2803 112.93619:2823 216.06461:7769 224.95282:4345 241.21513:3078 273.68079:3306 301.21976:12230 304.97568:2947 316.2153:2904 325.18539:4190 375.26541:3024 391.30185:31348 407.33463:27532 451.31625:5868 469.32635:329896	beta-Glycyrrhetinic acid	C30H46O4	Lipids and lipid-like molecules	Prenol lipids	HMDB0034517	null	-	21	Glycyrrhetinic acid ;Murrayenol;(3alpha,20R,24Z)-3-Hydroxy-21-oxoeupha-8,24-dien-26-oic acid;6beta-Hydroxy-3-oxo-12-oleanen-28-oic acid;beta-Glycyrrhetinic acid;23-Hydroxy-3-oxocycloart-24-en-26-oic acid;3beta-3,24-Dihydroxy-9(11),12-oleanadien-30-oic acid;Ganoderiol B;Ganodermic acid Jb;Liquiritic acid;Pomonic acid;Rubinic acid;11-Keto-beta-boswellic acid;Lansic acid;Colubrinic acid;Koetjapic ac…	HMDB0011628;HMDB0029345;HMDB0033213;HMDB0034508;HMDB0034517;HMDB0034568;HMDB0035252;HMDB0035327;HMDB0035334;HMDB0035788;HMDB0035912;HMDB0036655;HMDB0036671;HMDB0036786;HMDB0036847;HMDB0038653;HMDB0040415;HMDB0040494;HMDB0040618;HMDB0040995;HMDB0040996	4	Glycyrrhetinate;3alpha-Hydroxyglycyrrhetinate;Gypsogenin;10-Deoxymethymycin	C02283;C03930;C08950;C11994
neg-M471T719	1.07237e+06	220970	504091	decreased	0.0386678	0.0249765	0.0229021	0.269848	1.26913														0	-	-	0	-	-
neg-M473T725	3.82212e+06	544122	1.23635e+06	decreased	0.000800983	9.43838e-05	0.000699301	0.193233	1.35662														2	(3beta,17alpha,23S,24S)-17,23-Epoxy-3,24,29-trihydroxy-27-norlanost-8-en-15-one;(3beta,17alpha,23S)-17,23-Epoxy-3,28,29-trihydroxy-27-norlanost-8-en-24-one	HMDB0035144;HMDB0035221	0	-	-
neg-M473T864	7.26786e+06	5.63226e+06	7.09364e+06	decreased	0.0488656	0.0905881	0.0115385	0.0878239	1.33336														2	Minocycline;Spinorphin	HMDB0015152;HMDB0059790	3	Minocycline;Azimilide;OA-6129_A	C07225;C13777;C20813
neg-M474T725	1.199e+06	139858	369038	decreased	0.0013149	0.000256622	0.00122378	0.108803	1.46094														0	-	-	0	-	-
neg-M478T891	1.70506e+08	1.02134e+08	1.38642e+08	decreased	0.00137891	0.000406148	0.00122378	0.00308515	1.96305	[M-H]-	95.2	90	93.9	100	56.39619:20429 62.96431:9971 78.95869:726063 79.80368:10710 90.09813:15328 97.79638:8380 122.00072:32950 122.99778:10347 134.98517:11347 140.01259:196889 151.62895:8718 152.9955:64819 166.02766:10677 170.79247:8886 179.08633:9703 196.03844:428945 210.78966:8904 214.05035:98433 253.2164:35667 269.45767:10014 281.24661:5108259 336.21088:8656 478.29419:1372426	LysoPE 18:1	C23H46NO7P	Lipids and lipid-like molecules	Glycerophospholipids	HMDB11475;HMDB11476;HMDB11505;HMDB11506	C04438	LMGP02050039;LMGP02050004;LMGP02050064;LMGP02050040	5	LysoPE(0:0/18:1(11Z));LysoPE(0:0/18:1(9Z));LysoPE(18:1(11Z)/0:0);LysoPE(18:1(9Z)/0:0);1-(11Z,14Z-eicosadienoyl)-glycero-3-phosphate	HMDB0011475;HMDB0011476;HMDB0011505;HMDB0011506;HMDB0062303	0	-	-
neg-M479T891	4.30674e+07	2.50466e+07	3.22569e+07	decreased	0.00227807	0.000533356	0.00122378	0.0185109	1.82341														1	Crustecdysone	HMDB0030180	6	20-Hydroxyecdysone;Ajugasterone_C;Inokosterone;Pterosterone;26-Hydroxyecdysone;Callinecdysone_A	C02633;C08811;C08819;C08838;C16499;C16992
neg-M487T720	335674	142857	342642	decreased	0.0464229	0.0373121	0.0115385	0.0702386	1.65099														0	-	-	0	-	-
neg-M494T588	230749	150954	184677	decreased	0.0101035	0.0145526	0.0020979	0.314788	1.43346														2	Gentiobiosyl 2-methyl-6-oxo-2E,4E-heptadienoate;Kelampayoside A	HMDB0032134;HMDB0038714	0	-	-
neg-M495T390	960648	387168	667991	decreased	0.00715066	0.0425607	0.00122378	0.0185109	1.32215														6	4'-Methyl-(-)-epigallocatechin 3'-glucuronide;4'-Methyl-(-)-epigallocatechin 7-glucuronide;1-Nitro-5-glutathionyl-6-hydroxy-5,6-dihydronaphthalene;1-Nitro-5-hydroxy-6-glutathionyl-5,6-dihydronaphthalene;1-Nitro-7-glutathionyl-8-hydroxy-7,8-dihydronaphthalene;1-Nitro-7-hydroxy-8-glutathionyl-7,8-dihydronaphthalene	HMDB0041675;HMDB0041676;HMDB0060326;HMDB0060327;HMDB0060329;HMDB0060330	5	Oxytetracycline_hydrochloride;1-Nitro-7-hydroxy-8-glutathionyl-7,8-dihydronaphthalene;1-Nitro-7-glutathionyl-8-hydroxy-7,8-dihydronaphthalene;1-Nitro-5-hydroxy-6-glutathionyl-5,6-dihydronaphthalene;1-Nitro-5-glutathionyl-6-hydroxy-5,6-dihydronaphthalene	C13055;C14803;C14804;C14805;C14806
neg-M496T390	188425	63988.7	139503	decreased	0.00910441	0.0357283	0.0020979	0.0249897	1.37878														2	2,3-Dehydrosilybin;2,3-Dehydrosilychristin	HMDB0040513;HMDB0040514	1	Cryptocyanin	C17880
neg-M497T69	339322	105073	190705	decreased	0.0296526	0.00500296	0.0311189	0.0430893	1.60425														1	N,N'-Bis(gamma-glutamyl)cystine	HMDB0038458	2	Bis-gamma-glutamylcystine;Cycloprothrin	C03646;C18409
neg-M499T785	1.85339e+06	844806	1.37543e+06	decreased	0.0363862	0.0524384	0.0229021	0.0878239	1.60555														0	-	-	0	-	-
neg-M499T946	422543	183449	236064	decreased	0.0315158	0.016578	0.0229021	0.363842	1.39126														0	-	-	1	3beta-Hydroxylanostane-7,11-dione_acetate	C15379
neg-M505T851	3.32151e+06	2.39705e+06	3.5057e+06	decreased	0.00664553	0.00944429	0.0020979	0.00678733	1.80976														0	-	-	0	-	-
neg-M519T778	142117	58769.6	71242.5	decreased	0.0170403	0.0193039	0.00786713	0.536199	1.22275														2	Myricanol 5-glucoside;Calamin	HMDB0036525;HMDB0038143	0	-	-
neg-M529T762	393241	174233	270126	decreased	0.0283832	0.0237193	0.0115385	0.229535	1.15196														1	3-keto Fusidic acid	HMDB0060745	0	-	-
neg-M529T843	2.13584e+06	1.48419e+06	1.86671e+06	decreased	0.0295177	0.135783	0.0115385	0.314788	1.16855														2	Quinquenoside III;Pseudoginsenoside Rc1	HMDB0032816;HMDB0040467	1	N-Acetylpuromycin	C07032
neg-M531T759	2.23017e+06	957666	1.76567e+06	decreased	0.0301552	0.0732338	0.0164336	0.055327	1.1777														0	-	-	0	-	-
neg-M532T758	697526	239171	486999	decreased	0.0276534	0.035679	0.0115385	0.0878239	1.23039														0	-	-	0	-	-
neg-M532T788	761989	275248	736672	decreased	0.0263152	0.147981	0.0164336	0.0249897	1.48722														0	-	-	0	-	-
neg-M540T83	1.09978e+06	739213	1.24446e+06	decreased	0.00104384	0.00327037	0.0115385	0.000102838	2.00944														0	-	-	0	-	-
neg-M571T436	27833.8	16364.4	23588.9	decreased	0.0399178	0.0596162	0.00332168	0.193233	1.23862														1	C.I. Direct Red 45	HMDB0033384	0	-	-
neg-M577T864	5.89971e+06	3.13079e+06	4.14246e+06	decreased	0.0153344	0.00459213	0.00786713	0.108803	1.48														0	-	-	0	-	-
neg-M582T871	3.03237e+06	2.43576e+06	4.44266e+06	decreased	0.00458337	0.00200141	0.173776	0.00195393	1.61528														0	-	-	0	-	-
neg-M589T879	4.84995e+06	3.60177e+06	5.18147e+06	decreased	0.0338172	0.0257913	0.0548951	0.0096668	1.52241														0	-	-	0	-	-
neg-M606T866	5.35669e+06	3.27156e+06	4.9319e+06	decreased	0.0130474	0.012184	0.000699301	0.0430893	1.54295														0	-	-	0	-	-
neg-M610T960	7.60346e+06	3.34631e+06	4.76671e+06	decreased	0.00498828	0.00122891	0.00524476	0.055327	1.63041														2	Hericenone E;Hericenone H	HMDB0039140;HMDB0039595	0	-	-
neg-M630T950	5.02131e+07	2.86327e+07	3.68786e+07	decreased	0.0416708	0.0261034	0.0164336	0.108803	1.44868														3	DG(15:0/22:4(7Z,10Z,13Z,16Z)/0:0);DG(22:4(7Z,10Z,13Z,16Z)/15:0/0:0);DG(15:0/0:0/22:4n6)	HMDB0007089;HMDB0007677;HMDB0056001	0	-	-
neg-M631T951	2.17821e+07	1.24482e+07	1.56861e+07	decreased	0.0390093	0.0263666	0.0164336	0.108803	1.4001														0	-	-	0	-	-
neg-M632T951	4.93981e+06	2.77516e+06	3.49558e+06	decreased	0.0390093	0.0219325	0.0164336	0.108803	1.41971														0	-	-	0	-	-
neg-M633T951	723799	380347	490773	decreased	0.028896	0.021916	0.0164336	0.108803	1.43583														31	DG(14:0/22:4(7Z,10Z,13Z,16Z)/0:0);DG(16:0/20:4(5Z,8Z,11Z,14Z)/0:0);DG(16:1(9Z)/20:3(5Z,8Z,11Z)/0:0);DG(16:1(9Z)/20:3(8Z,11Z,14Z)/0:0);DG(18:0/18:4(6Z,9Z,12Z,15Z)/0:0);DG(18:1(11Z)/18:3(6Z,9Z,12Z)/0:0);DG(18:1(11Z)/18:3(9Z,12Z,15Z)/0:0);DG(18:1(9Z)/18:3(6Z,9Z,12Z)/0:0);DG(18:1(9Z)/18:3(9Z,12Z,15Z)/0:0);DG(18:2(9Z,12Z)/18:2(9Z,12Z)/0:0);DG(18:3(6Z,9Z,12Z)/18:1(11Z)/0:0);DG(18:3(6Z,9Z,12Z)/18:1(9Z)/…	HMDB0007031;HMDB0007112;HMDB0007139;HMDB0007140;HMDB0007164;HMDB0007191;HMDB0007192;HMDB0007220;HMDB0007221;HMDB0007248;HMDB0007275;HMDB0007276;HMDB0007304;HMDB0007305;HMDB0007332;HMDB0007447;HMDB0007476;HMDB0007504;HMDB0007533;HMDB0007675;HMDB0055973;HMDB0056026;HMDB0056032;HMDB0056057;HMDB0056160;HMDB0056166;HMDB0056184;HMDB0056191;HMDB0056203;HMDB0056210;HMDB0007113	0	-	-
neg-M652T70	410213	147952	210038	decreased	0.0173475	0.00704616	0.0115385	0.193233	1.35503														0	-	-	0	-	-
neg-M674T939	1.54541e+06	813658	1.03931e+06	decreased	0.01136	0.0650286	0.00332168	0.669066	1.17998														0	-	-	0	-	-
neg-M695T869	3.73855e+06	1.82323e+06	2.99418e+06	decreased	0.0203733	0.0244986	0.0115385	0.0249897	1.54668														18	PIP2(16:0/22:5(4Z,7Z,10Z,13Z,16Z));PIP2(16:0/22:5(7Z,10Z,13Z,16Z,19Z));PIP2(16:2(9Z,12Z)/22:3(10Z,13Z,16Z));PIP2(18:1(11Z)/20:4(5Z,8Z,11Z,14Z));PIP2(18:1(11Z)/20:4(8Z,11Z,14Z,17Z));PIP2(18:1(9Z)/20:4(5Z,8Z,11Z,14Z));PIP2(18:1(9Z)/20:4(8Z,11Z,14Z,17Z));PIP2(18:2(9Z,12Z)/20:3(5Z,8Z,11Z));PIP2(18:2(9Z,12Z)/20:3(8Z,11Z,14Z));PIP2(20:3(5Z,8Z,11Z)/18:2(9Z,12Z));PIP2(20:3(8Z,11Z,14Z)/18:2(9Z,12Z));PIP2(…	HMDB0010049;HMDB0010050;HMDB0010058;HMDB0010083;HMDB0010084;HMDB0010096;HMDB0010097;HMDB0010106;HMDB0010107;HMDB0010126;HMDB0010131;HMDB0010134;HMDB0010135;HMDB0010138;HMDB0010139;HMDB0010142;HMDB0010145;HMDB0010146	1	Aeruginopeptin_228A	C15746
neg-M696T949	225547	152901	233623	decreased	0.0490809	0.155848	0.0115385	0.108803	1.32673														0	-	-	0	-	-
neg-M697T619	55677.4	45076	56988.3	decreased	0.0313964	0.0492777	0.0311189	0.0135747	1.3679														0	-	-	0	-	-
neg-M72T804	854351	665262	1.31633e+06	decreased	0.0278556	0.0221161	0.21049	0.0096668	1.33554														0	-	-	0	-	-
neg-M73T74_2	8.23676e+06	5.28933e+06	6.64422e+06	decreased	0.0295141	0.0531021	0.00786713	0.0430893	1.46227	[M-H]-	89.4	94	78	66.7	53.53491:2440 55.01881:2996 58.83123:2615 72.99305:51130 73.02924:388963 73.06676:3127	Propionic acid	C3H6O2	Organic acids and derivatives	Carboxylic acids and derivatives	HMDB0000237	C00163	-	7	Propionic acid;Lactaldehyde;3-Hydroxypropanal;D-Lactaldehyde;Hydroxyacetone;Ethyl formate;Methyl acetate	HMDB0000237;HMDB0003052;HMDB0003453;HMDB0006458;HMDB0006961;HMDB0031229;HMDB0031523	8	Propanoate;(S)-Lactaldehyde;(R)-Lactaldehyde;3-Hydroxypropanal;Hydroxyacetone;Lactaldehyde;Glycidol;Methyl_acetate	C00163;C00424;C00937;C00969;C05235;C05999;C10920;C17530
neg-M844T560	96859.6	79787	167072	decreased	0.00935686	0.00499261	0.606469	0.00462773	1.24421														0	-	-	0	-	-
neg-M874T403_2	57059.9	44482.4	64870.7	decreased	0.0388851	0.0978058	0.21049	0.0185109	1.24929														0	-	-	0	-	-
neg-M88T851	1.43498e+06	941740	1.21602e+06	decreased	0.010404	0.00681506	0.000699301	0.0878239	1.55711														0	-	-	0	-	-
neg-M89T78_4	884620	685187	1.25815e+06	decreased	0.010184	0.00200137	0.0711538	0.0096668	1.52664														0	-	-	0	-	-
neg-M96T846	4.33202e+06	2.13702e+06	4.07781e+06	decreased	0.0338172	0.102336	0.00034965	0.417318	1.47159														0	-	-	0	-	-
pos-M1024T880	3.0698e+06	2.11427e+06	2.79197e+06	decreased	0.0164597	0.0284688	0.00332168	0.0702386	1.59674														0	-	-	0	-	-
pos-M1027T898	1.6991e+07	9.21768e+06	1.16903e+07	decreased	0.00851285	0.00363505	0.00786713	0.055327	1.5429														0	-	-	0	-	-
pos-M106T801	1.06658e+06	744007	1.41513e+06	decreased	0.0325147	0.0120884	0.252273	0.0135747	1.5952														0	-	-	0	-	-
pos-M107T815_2	329485	262338	480124	decreased	0.0103308	0.00799453	0.469755	0.00678733	1.4189														0	-	-	0	-	-
pos-M119T109	7.39331e+06	5.81873e+06	8.20238e+06	decreased	0.0351303	0.0327997	0.114161	0.0096668	1.50198														4	2,4,6-Octatriyn-1-ol;Benzofuran;3,5,7-Octatriyn-1-ol;xi-2,3-Octadiene-5,7-diyn-1-ol	HMDB0030968;HMDB0032929;HMDB0038998;HMDB0040549	1	Benzofuran	C14512
pos-M119T655	1.37441e+06	357633	1.55822e+06	decreased	0.0182554	0.450224	0.00786713	0.0878239	1.21587														4	2,4,6-Octatriyn-1-ol;Benzofuran;3,5,7-Octatriyn-1-ol;xi-2,3-Octadiene-5,7-diyn-1-ol	HMDB0030968;HMDB0032929;HMDB0038998;HMDB0040549	1	Benzofuran	C14512
pos-M128T912	2.73737e+06	1.9934e+06	2.45503e+06	decreased	0.0337278	0.0251127	0.0229021	0.055327	1.52665														0	-	-	0	-	-
pos-M132T405	2.9835e+06	1.62519e+06	2.43447e+06	decreased	0.0378504	0.059048	0.0115385	0.055327	1.47667														0	-	-	2	Benzoyl_cyanide;Ammonium_sulfamate	C21329;C18773
pos-M132T419	6.16855e+06	3.61476e+06	5.21626e+06	decreased	0.039822	0.0479832	0.0164336	0.0702386	1.51182	[M+H]+	80.7	74.5	80.2	42.9	53.03886:6137 55.93528:15379 86.09661:7767 94.04115:9048 95.04987:7794 104.04969:115706 105.03307:2895 109.06461:3252 117.057:10151 118.97857:6985 132.04398:184117 132.07994:20074	4-Formylbenzonitrile	C8H5NO	Unknown	-			-	0	-	-	2	Benzoyl_cyanide;Ammonium_sulfamate	C21329;C18773
pos-M132T80	1.50181e+08	1.0825e+08	1.44895e+08	decreased	0.00996534	0.0202594	0.00786713	0.00462773	1.57383	[M+H]+	92.7	86.5	87.9	100	58.06559:68788 59.07378:53083 65.31087:43706 68.05019:143499 78.88715:27425 86.06057:349446 87.02699:50846 87.05573:453798 87.07931:44954 90.05522:8310516 114.06572:217451 115.05044:138710 118.0973:70002 132.07655:3736541	Creatine	C4H9N3O2	Organic acids and derivatives	Carboxylic acids and derivatives	HMDB0000064	C00300	-	5	Creatine;Beta-Guanidinopropionic acid;Dihydrouracil;N-Methylhydantoin;L-3-Cyanoalanine	HMDB0000064;HMDB0013222;HMDB0000076;HMDB0003646;HMDB0060245	7	Creatine;3-Guanidinopropanoate;5,6-Dihydrouracil;3-Cyano-L-alanine;N-Methylhydantoin;2,5-Dioxopiperazine;Muscimol	C00300;C03065;C00429;C02512;C02565;C02777;C08311
pos-M133T80_2	4.57235e+06	3.30501e+06	4.425e+06	decreased	0.00802914	0.0179168	0.00524476	0.00462773	1.60627														3	1-Isothiocyanatobutane;Isobutyl isothiocyanate;xi-2,5-Dihydro-2,4-dimethylthiazole	HMDB0031328;HMDB0032345;HMDB0040331	1	N,N'-Diethylthiourea	C19400
pos-M134T80	1.24001e+06	797328	1.40901e+06	decreased	0.0449479	0.309571	0.0548951	0.0249897	1.18486														11	L-2-Amino-5-hydroxypentanoic acid;N-Lactoyl ethanolamine;1,4-Dideoxy-1,4-imino-D-ribitol;Alpha-ketoisovaleric acid;Methylacetoacetic acid;Levulinic acid;2-Oxovaleric acid;2-Methylacetoacetic acid;Glutarate semialdehyde;Ethyl pyruvate;Acetoxyacetone	HMDB0031658;HMDB0032356;HMDB0039499;HMDB0000019;HMDB0000310;HMDB0000720;HMDB0001865;HMDB0003771;HMDB0012233;HMDB0031643;HMDB0034466	5	N-Hydroxy-L-valine;3-Methyl-2-oxobutanoic_acid;3-Oxopentanoic_acid;5-Oxopentanoate;2-Oxopentanoic_acid	C20313;C00141;C02233;C03273;C06255
pos-M136T109	2.95633e+07	2.2112e+07	2.80239e+07	decreased	0.030587	0.0414638	0.0417832	0.0096668	1.41332	[M+H]+	77.3	41.9	85.6	100	65.03859:5070 80.04932:6582 91.05461:250287 93.0696:2641 94.07347:3203 107.04943:13170 108.04458:7532 109.01082:5696 109.06583:5505 118.06425:16871 119.04964:66868 124.07478:2541 136.0219:106043 136.03801:17141 136.06111:27405 136.07474:72758	2-Phenylacetamide	C8H9NO	Benzenoids	Benzene and substituted derivatives	HMDB0010715	C02505	-	15	N-Acetylarylamine;2-Phenylacetamide;2-Aminoacetophenone;2'-Aminoacetophenone;2-Acetyl-4-methylpyridine;2-Acetyl-6-methylpyridine;2,3-Dihydro-1H-pyrrolizine-5-carboxaldehyde;5-(2-Furanyl)-3,4-dihydro-2H-pyrrole;2-Acetyl-5-methylpyridine;4-Acetyl-2-methylpyridine;4-Acetyl-3-methylpyridine;2,4,6-Octatriyn-1-ol;Benzofuran;3,5,7-Octatriyn-1-ol;xi-2,3-Octadiene-5,7-diyn-1-ol	HMDB0001250;HMDB0010715;HMDB0032628;HMDB0032630;HMDB0037071;HMDB0037072;HMDB0040008;HMDB0040013;HMDB0040222;HMDB0040223;HMDB0040224;HMDB0030968;HMDB0032929;HMDB0038998;HMDB0040549	6	2-Phenylacetamide;Acetanilide;N-Benzylformamide;(Z)-Phenylacetaldehyde_oxime;(E)-Phenylacetaldoxime;Benzofuran	C02505;C07565;C15561;C16075;C19714;C14512
pos-M141T677	2.62644e+06	2.01961e+06	3.26711e+06	decreased	0.0418976	0.0502482	0.252273	0.0185109	1.30048														14	2,4-Hexadienyl acetate;3-Ethyl-2-hydroxy-4-methyl-2-cyclopenten-1-one;3-Ethyl-5-methyl-1,2-cyclopentanedione;Ethyl 2-methyl-3,4-pentadienoate;Allyl tiglate;3-Propyl-1,2-cyclopentanedione;2-Hydroxy-3,4,5-trimethyl-2-cyclopenten-1-one;4-Ethyl-2-hydroxy-3-methyl-2-cyclopenten-1-one;3,5,5-Trimethyl-1,2-cyclopentanedione;3-Isopropyl-1,2-cyclopentanedione;Ethyl sorbate;3,4,4-Trimethyl-1,2-cyclopentaned…	HMDB0032311;HMDB0036176;HMDB0037167;HMDB0037196;HMDB0037625;HMDB0039651;HMDB0039652;HMDB0039673;HMDB0039680;HMDB0039681;HMDB0040463;HMDB0040526;HMDB0060682;HMDB0006509	4	cis-1,2-Dihydro-3-ethylcatechol;2-Propyl-2,4-pentadienoic_acid;7-Hydroxy-6-methylhepta-3,5-dienal;4-Vinylcyclohexene_diepoxide	C06727;C16656;C18011;C19311
pos-M146T62	407169	272001	349303	decreased	0.0266024	0.031557	0.00786713	0.0878239	1.45146														0	-	-	0	-	-
pos-M146T84	1.41486e+06	780580	948748	decreased	0.000395186	2.35763e-05	0.00034965	0.0878239	1.84044														1	Spermidine	HMDB0001257	1	Spermidine	C00315
pos-M147T109	5.28324e+06	4.09699e+06	5.94646e+06	decreased	0.0145268	0.0154009	0.0311189	0.00678733	1.70854														8	Coumarin;Phenylpropiolic acid;Chromone;2-Benzofurancarboxaldehyde;3(S)-hydroxy-13-cis-docosenoyl-CoA;3(S)-hydroxy-13-cis-eicosenoyl-CoA;5,6-epoxy-13-cis-retinoate;5,8-epoxy-13-cis-retinoate	HMDB0001218;HMDB0002359;HMDB0032938;HMDB0033183;HMDB0062200;HMDB0062201;HMDB0062411;HMDB0062412	1	Coumarin	C05851
pos-M154T79	1.15726e+07	9.24161e+06	1.30378e+07	decreased	0.020325	0.0143465	0.00786713	0.0330111	1.54377	[M+H]+	82.5	78.1	93.2	100	56.05028:3990 62.98195:7856 70.06538:3361 80.05009:7331 81.03413:3640 81.07016:2787 82.06594:3503 84.04463:7418 95.06082:9522 98.06059:3952 98.07205:2594 108.04459:7414 108.08094:13360 110.05948:3091 112.04971:3989 124.07628:5745 125.0825:2699 126.0554:7759 126.09191:13269 136.04749:182613 136.07475:9792 137.07034:4162 154.04858:42565 154.08575:81361	3-Aminosalicylic acid	C7H7NO3	Benzenoids	Benzene and substituted derivatives	HMDB0001972	null	-	2	Creatine;Beta-Guanidinopropionic acid	HMDB0000064;HMDB0013222	2	Creatine;3-Guanidinopropanoate	C00300;C03065
pos-M163T578_2	1.2268e+06	934140	1.122e+06	decreased	0.0443374	0.0388007	0.00786713	0.0878239	1.40194														9	1-Phenyl-1-pentanone;(±)-2-Methyl-3-(4-methylphenyl)propanal;4'-Isopropylacetophenone;2-Methyl-4-phenylbutyraldehyde;3-Methyl-2-phenylbutanal;4-(4-Methylphenyl)-2-butanone;4,4alpha,5,6-Tetrahydro-7-methyl-2(3H)-naphthalenone;(±)-2-Methyl-3-(2-methylphenyl)propanal;4-Isopropylphenylacetaldehyde	HMDB0031208;HMDB0031856;HMDB0032025;HMDB0032415;HMDB0033562;HMDB0036183;HMDB0039803;HMDB0040245;HMDB0041493	0	-	-
pos-M167T58	1.5076e+06	656076	1.35803e+06	decreased	0.00482121	0.000873908	0.00332168	0.00308515	1.95462														9	(-)-Nopol;Limonene aldehyde;2,4-Undecadienal;Dihydrojasmone;2-Hexylidenecyclopentanone;2,6,6-Trimethyl-1-cyclohexen-1-acetaldehyde;2,5-Undecadienal;2-Heptylfuran;Norecasantalol	HMDB0030002;HMDB0030252;HMDB0031359;HMDB0031565;HMDB0031728;HMDB0032540;HMDB0033546;HMDB0036190;HMDB0036815	0	-	-
pos-M172T419	1.22934e+06	738955	1.77347e+06	decreased	0.0495761	0.139772	0.252273	0.0185109	1.145														6	5,6-Dihydroxyindole;(S)-4-Hydroxymandelonitrile;NAPQI;L-2-Amino-5-hydroxypentanoic acid;N-Lactoyl ethanolamine;1,4-Dideoxy-1,4-imino-D-ribitol	HMDB0004058;HMDB0060318;HMDB0060946;HMDB0031658;HMDB0032356;HMDB0039499	11	4-Hydroxymandelonitrile;2,3-Dihydroxyindole;2-Formylaminobenzaldehyde;(S)-4-Hydroxymandelonitrile;5,6-Dihydroxyindole;Gentianadine;3-Hydroxyindolin-2-one;N-Hydroxy-L-valine;Propanoyl_phosphate;Hydroxyacetone_phosphate;Glycerol_1,2-cyclic_phosphate	C00650;C02775;C03574;C03742;C05578;C09957;C11130;C20313;C02876;C03505;C03947
pos-M176T79	2.62623e+06	1.80419e+06	2.25394e+06	decreased	0.0203733	0.0247972	0.0164336	0.0185109	1.37825														0	-	-	0	-	-
pos-M191T515	279610	219735	453742	decreased	0.0152788	0.00453794	0.141608	0.0185109	1.35454														0	-	-	0	-	-
pos-M210T622	1.64896e+06	1.20091e+06	2.30341e+06	decreased	0.0274828	0.0483511	0.299126	0.00678733	1.39419														3	N-Heptanoylglycine;Polyethylene glycol;Serinyl-Serine	HMDB0013010;HMDB0037790;HMDB0029048	2	8-Amino-7-oxononanoate;(E)-2-Butenyl-4-methyl-threonine	C01092;C12029
pos-M219T507	103334	66579.9	110567	decreased	0.0236603	0.0132417	0.0548951	0.00462773	1.63794														1	1-(2-Thienyl)-1-heptanone	HMDB0040241	0	-	-
pos-M224T414	333850	206239	1.35913e+06	decreased	0.00542373	0.369063	0.0548951	0.00123406	1.49957														10	N-Acetyl-L-tyrosine;Salsolinol 1-carboxylate;1',2'-Dihydro-1,1'-dimethyl-2'-oxo-4,4'-bipyridinium(1+);Scoparone;Eugenitol;Isoeugenitol;Vinyl caffeate;Citropten;3-Methoxy-4,5-methylenedioxycinnamaldehyde;Eugenin	HMDB0000866;HMDB0013068;HMDB0035170;HMDB0030818;HMDB0029466;HMDB0029472;HMDB0029775;HMDB0032952;HMDB0035303;HMDB0036627	9	Bendiocarb;Dioxacarb;L-Dihydroanticapsin;Lathodoratin;Scoparone;2-Hydroxy-8-methylchromene-2-carboxylate;2-Hydroxy-3-methylbenzalpyruvate;cis-1,2-Dihydroxy-1,2-dihydro-8-carboxynaphthalene;Eugenin	C14433;C18953;C20940;C09012;C09311;C14085;C14086;C14092;C20210
pos-M224T683_2	384494	159448	228419	decreased	0.0126577	0.00876372	0.0115385	0.0702386	1.12042														0	-	-	0	-	-
pos-M225T57	3.02281e+07	2.33799e+07	3.43277e+07	decreased	0.00551874	0.0165854	0.837063	0.00462773	1.35978														0	-	-	1	Piperazine_phosphate	C12839
pos-M227T81	701948	484811	591797	decreased	0.0371644	0.0631459	0.0115385	0.161251	1.17347														5	Levamisole;L-beta-aspartyl-L-alanine ;5-L-Glutamylglycine;Alanyl-Aspartate;Aspartyl-Alanine	HMDB0014986;HMDB0011162;HMDB0011667;HMDB0028683;HMDB0028746	1	Levamisole	C07070
pos-M231T71	682120	428780	524352	decreased	0.010404	0.00526461	0.0229021	0.474702	1.35315														2	Ethyl beta-D-glucopyranoside;Dambonitol	HMDB0029968;HMDB0033942	0	-	-
pos-M244T428	1.02801e+06	686655	942030	decreased	0.0472457	0.0545277	0.0115385	0.0878239	1.36446														8	Dihydrozeatin;3-Hydroxy-N6,N6,N6-trimethyl-L-lysine;3,4,5-Trimethoxyphenyl acetate;Genipin;2,4,6-Trimethoxyphenyl acetate;4-Hydroxy-(3',4'-dihydroxyphenyl)-valeric acid;Dihydrosinapic acid;3-(4-Hydroxy-3-methoxyphenyl)-2-methyllactic acid	HMDB0012215;HMDB0001422;HMDB0031722;HMDB0035830;HMDB0041560;HMDB0041679;HMDB0041727;HMDB0060736	3	Dihydrozeatin;3-Hydroxy-N6,N6,N6-trimethyl-L-lysine;Genipin	C02029;C01259;C09780
pos-M244T452	301084	242481	531987	decreased	0.0337952	0.00494178	0.252273	0.0249897	1.39138														6	1-alkyl-2-acylglycerophosphoethanolamine;N-lactoyl-Methionine;Dihydro-2,4-dimethyl-6-(2-methylpropyl)-4H-1,3,5-dithiazine;Dihydro-4,6-dimethyl-2-(2-methylpropyl)-4H-1,3,5-dithiazine;Dihydro-2,4-dimethyl-6-(1-methylpropyl)-4H-1,3,5-dithiazine;Dihydro-4,6-dimethyl-2-(1-methylpropyl)-4H-1,3,5-dithiazine	HMDB0062185;HMDB0062182;HMDB0040334;HMDB0040335;HMDB0040336;HMDB0040337	3	2-Amino-1,5-anhydro-2-deoxyglucitol;Maculine;Radium-226	C21416;C10714;C16456
pos-M244T510	1.00552e+06	720969	870437	decreased	0.00291119	0.000341776	0.00122378	0.055327	1.88289														3	Tiglylcarnitine;Allixin;3,4-Methylenesebacic acid	HMDB0002366;HMDB0040705;HMDB0059729	3	N-3-Hydroxyoctanoyl-L-homoserine_lactone;Butopyronoxyl;trans-12-Hydroxyjasmonic_acid	C21200;C19142;C21385
pos-M245T451	275683	179049	312904	decreased	0.00580188	0.00194929	0.0164336	0.00195393	1.94634														4	Isoleucyl-Isoleucine;Isoleucyl-Leucine;Leucyl-Isoleucine;Leucyl-Leucine	HMDB0028910;HMDB0028911;HMDB0028932;HMDB0028933	3	N-(6-Aminohexanoyl)-6-aminohexanoate;Leucyl-leucine;N-Octanoyl-L-homoserine_lactone	C01255;C11332;C21199
pos-M246T413	2.30814e+07	1.01004e+07	1.35349e+07	decreased	0.00939043	0.00136463	0.00524476	0.363842	1.52686	[M]+	86.3	69.9	83.7	100	57.0705:4186 60.08127:11523 77.52611:2860 85.02879:205350 85.0647:8074 96.74673:2628 99.04376:6165 117.05428:3485 144.10114:3446 187.09636:23062 217.52151:5811 246.13452:12645 246.16779:88369	Acylcarnitine 5:0	C12H24NO4	Lipids and lipid-like molecules	Fatty Acyls	HMDB00378;HMDB00688;HMDB13128;HMDB41993	C02301	LMFA07070111;LMFA07070076;LMFA07070034;LMFA07070103;LMFA07070077	6	2-Methylbutyroylcarnitine;Isovalerylcarnitine;Valerylcarnitine;Pivaloylcarnitine;Traumatic acid;5-Heptyltetrahydro-2-oxo-3-furancarboxylic acid	HMDB0000378;HMDB0000688;HMDB0013128;HMDB0041993;HMDB0000933;HMDB0030994	2	Isovalerylcarnitine;Traumatic_acid	C20826;C16308
pos-M247T293	9.23247e+06	4.92993e+06	1.0627e+07	decreased	0.00183285	0.00151886	0.0020979	0.000411353	2.09772														7	L-beta-aspartyl-L-leucine ;L-gamma-glutamyl-L-valine ;Aspartyl-Isoleucine;Aspartyl-Leucine;Isoleucyl-Aspartate;Leucyl-Aspartate;Glu-Val	HMDB0011166;HMDB0011172;HMDB0028756;HMDB0028757;HMDB0028903;HMDB0028925;HMDB0059717	3	2,4-Bis(acetamido)-2,4,6-trideoxy-beta-L-altropyranose;2,4-Diacetamido-2,4,6-trideoxy-D-mannopyranose;N-Hydroxy-MeIQx	C19972;C20424;C20291
pos-M248T294	709367	492227	806763	decreased	0.0366676	0.0636765	0.0711538	0.0135747	1.32807														0	-	-	1	Ergothioneine	C05570
pos-M248T530	2.35125e+06	1.30803e+06	1.69274e+06	decreased	0.00652979	0.0227941	0.00332168	0.812526	1.3304														3	(R)-3-hydroxybutyrylcarnitine;Hydroxybutyrylcarnitine;Dicyclohexyl disulfide	HMDB0062735;HMDB0013127;HMDB0041448	3	Prometon;Terbumeton;Secbumeton	C14186;C18768;C19106
pos-M249T81	1.58912e+06	736994	941247	decreased	0.00176702	0.000284223	0.0020979	0.0878239	1.70527														1	N2-Succinyl-L-glutamic acid 5-semialdehyde	HMDB0001180	2	N-Acetyl-L-2-amino-6-oxopimelate;N-Succinyl-L-glutamate_5-semialdehyde	C05539;C05932
pos-M252T701	1.25262e+06	1.01014e+06	1.57264e+06	decreased	0.0127202	0.0101882	0.21049	0.00678733	1.31822														0	-	-	0	-	-
pos-M257T605	183066	124757	239399	decreased	0.0121351	0.00889354	0.173776	0.00462773	1.65149														19	(2S)-Liquiritigenin;(S)-Pinocembrin;Dihydrodaidzein;(E)-2,4,4'-Trihydroxychalcone;4'-Methoxybenzophenone-2-carboxylic acid;7E-Mycosinyl acetate;Emodinanthranol;Isoliquiritigenin;2-Dehydro-O-desmethylangolensin;Mono-benzyl phthalate;(S)-2,3-Dihydro-6-hydroxy-5-(hydroxyacetyl)-2-isopropenylbenzofuran;Artemidiol;Methyl (2R*,3S*)-2,3-dihydro-3-hydroxy-2-isopropenyl-5-benzofurancarboxylate;Aloesol;Coi…	HMDB0029519;HMDB0030808;HMDB0005760;HMDB0029462;HMDB0032577;HMDB0033904;HMDB0036457;HMDB0037316;HMDB0041647;HMDB0061744;HMDB0030486;HMDB0030648;HMDB0033109;HMDB0035712;HMDB0040906;HMDB0041005;HMDB0041006;HMDB0000350;HMDB0000424	11	3,9-Dihydroxypterocarpan;Isoliquiritigenin;Liquiritigenin;Pinocembrin;Hydrangenol;3',5'-Dihydroxyflavanone;Pinocembrin_chalcone;Aloe_emodin_anthrone;cis-3,4-Phenanthrenedihydrodiol-4-carboxylate;1'-Acetoxychavicol_acetate;Coixinden_B	C04271;C08650;C09762;C09827;C10262;C15609;C16404;C16760;C18256;C10426;C17917
pos-M258T565	3.0429e+06	2.03254e+06	6.94343e+06	decreased	0.00460281	0.00176308	0.407867	0.00123406	1.56878														0	-	-	0	-	-
pos-M261T401	6.58159e+06	4.12519e+06	5.58911e+06	decreased	0.0168637	0.0836945	0.00332168	0.161251	1.1208														2	L-gamma-glutamyl-L-isoleucine ;L-gamma-glutamyl-L-leucine	HMDB0011170;HMDB0011171	1	Methaphenilene	C11113
pos-M261T428	4.66736e+07	3.14549e+07	4.15242e+07	decreased	0.0253069	0.0288426	0.0115385	0.055327	1.44709	[M+H]+	71.6	62	49	61.5	52.62492:3013 56.05027:10438 59.31239:3315 69.07055:19915 84.0446:312952 85.02934:4408 86.06059:8266 86.09658:466958 102.0549:8335 114.05518:5288 119.32907:3061 128.21776:4250 130.04977:70994 132.10242:292020 142.05029:21831 150.58197:3330 152.10719:6040 169.08646:10008 170.11803:8181 198.11308:70126 218.57588:3795 243.13567:4272 244.11909:71219 261.14529:93488	Glu-Ile	C11H20N2O5	Organic acids and derivatives	Carboxylic acids and derivatives	HMDB0028822		-	2	L-gamma-glutamyl-L-isoleucine ;L-gamma-glutamyl-L-leucine	HMDB0011170;HMDB0011171	1	Methaphenilene	C11113
pos-M267T106	643555	484820	1.02725e+06	decreased	0.00899588	0.00251879	0.114161	0.00678733	1.6668														2	Uridine;Pseudouridine	HMDB0000296;HMDB0000767	8	Uridine;Pseudouridine;Spongouridine;Chrysene;Benz[a]anthracene;Benzo[c]phenanthrene;Acepyrene;Triphenylene	C00299;C02067;C16745;C14222;C14317;C19197;C19314;C19541
pos-M274T466	158569	94321.4	237012	decreased	0.0454797	0.0597554	0.21049	0.0135747	1.23107														12	3'-monoiodo-L-thyronine;L-Thyronine;(2S)-Liquiritigenin;(S)-Pinocembrin;Dihydrodaidzein;(E)-2,4,4'-Trihydroxychalcone;4'-Methoxybenzophenone-2-carboxylic acid;7E-Mycosinyl acetate;Emodinanthranol;Isoliquiritigenin;2-Dehydro-O-desmethylangolensin;Mono-benzyl phthalate	HMDB0062356;HMDB0000667;HMDB0029519;HMDB0030808;HMDB0005760;HMDB0029462;HMDB0032577;HMDB0033904;HMDB0036457;HMDB0037316;HMDB0041647;HMDB0061744	11	1,6-Dihydro-1-(3-methoxyphenethyl)-6-oxonicotinic_acid;3,9-Dihydroxypterocarpan;Isoliquiritigenin;Liquiritigenin;Pinocembrin;Hydrangenol;3',5'-Dihydroxyflavanone;Pinocembrin_chalcone;Aloe_emodin_anthrone;cis-3,4-Phenanthrenedihydrodiol-4-carboxylate;Benfuresate	C15089;C04271;C08650;C09762;C09827;C10262;C15609;C16404;C16760;C18256;C18452
pos-M276T81	6.40318e+06	4.37136e+06	6.26944e+06	decreased	0.018586	0.0223454	0.00524476	0.0249897	1.69421	[M+H]+	77	46.9	77.1	100	54.22716:2616 56.05028:6541 84.04482:256240 84.08128:38717 85.0285:10621 86.0606:4810 92.72737:3533 98.44852:2857 101.0714:24846 102.05495:14675 102.09145:3653 112.40841:2842 128.02158:3055 130.05011:257853 130.0864:15988 147.07541:170014 147.11163:22460 150.05563:4240 160.0338:5425 162.07457:7630 168.064:16610 189.08708:5628 195.0771:3726 196.06079:6713 200.08305:4736 201.08653:3616 213.08511:67…	N2-gamma-Glutamylglutamine	C10H17N3O6	Organic acids and derivatives	Carboxylic acids and derivatives	HMDB0011738	C05283	-	5	Norophthalmic acid;Gamma-Glutamyl Glutamine;Ribothymidine;Imidazoleacetic acid riboside;3-Methyluridine	HMDB0005766;HMDB0011738;HMDB0000884;HMDB0002331;HMDB0004813	4	(5-L-Glutamyl)-L-glutamine;N-Succinyl-L-citrulline;(1-Ribosylimidazole)-4-acetate;Spongothymidine	C05283;C18048;C05131;C16744
pos-M277T791	709365	524572	636844	decreased	0.0214538	0.0377028	0.0164336	0.055327	1.57731														5	Lactucin;Ascochitine;10-Acetoxytoxol;Dihydromethysticin;5-De-O-methyltoddanol	HMDB0035814;HMDB0030145;HMDB0030287;HMDB0030791;HMDB0041520	8	Lactucin;Vernolepin;Vernomenin;Dihydromethysticin;Hamaudol;Visamminol;Pentalenolactone;Agroclavine	C09489;C09582;C09584;C09926;C17483;C17838;C20407;C09023
pos-M278T461	241777	155814	187088	decreased	0.0183089	0.0165783	0.0115385	0.133073	1.26387														3	2-Methoxystypandrone;Orientalone;Pratenol A	HMDB0033265;HMDB0039616;HMDB0040630	2	N-D-Glucosylarylamine;Khellin	C03142;C09010
pos-M280T803	2.00372e+06	1.4287e+06	1.92222e+06	decreased	0.0164597	0.0629791	0.00786713	0.0430893	1.43783														0	-	-	0	-	-
pos-M282T840	2.68694e+06	1.76257e+06	3.17652e+06	decreased	0.0391917	0.0361818	0.0907343	0.0135747	1.5439														3	Colestipol;12-Oxo-2,3-dinor-10,15-phytodienoic acid;3,5-Bis(1,1-dimethylethyl)-4-hydroxy-benzoic acid ethyl ester	HMDB0014519;HMDB0032090;HMDB0061935	2	Dehydrojuvabione;5-Hydroxy-1-(4-hydroxyphenyl)-3-decanone	C09657;C17747
pos-M283T278	3.32716e+06	1.7903e+06	3.65649e+06	decreased	0.0488656	0.0165811	0.0417832	0.0249897	1.52378														0	-	-	0	-	-
pos-M283T445	1.52689e+06	979020	1.37088e+06	decreased	0.0194415	0.0227253	0.00524476	0.0430893	1.54017														3	L-gamma-glutamyl-L-isoleucine ;L-gamma-glutamyl-L-leucine ;Streptozocin	HMDB0011170;HMDB0011171;HMDB0014572	3	2,3-Diphenyl-3-(2-pyridinyl)acrylonitrile;Methaphenilene;Streptozocin	C15084;C11113;C07313
pos-M285T777	166152	107152	159779	decreased	0.0133745	0.0401259	0.00786713	0.0135747	1.38053														3	3-Hydroxyisovalerylcarnitine;L-Agaritine;4-amino-MX	HMDB0061189;HMDB0033758;HMDB0061009	2	Argyrolobine;Agaritine	C10754;C01550
pos-M290T600	282035	175133	252767	decreased	0.0284263	0.126381	0.00786713	0.133073	1.41143														13	Benzoyl ecgonine;Norcocaine;Chloropyramine;5C-aglycone;Isovestitol;1,2-Bis(4-hydroxy-3-methoxyphenyl)ethylene;2,4,6-Trimethoxybenzophenone;1-(2,6-Dihydroxy-4-methoxyphenyl)-3-phenyl-1-propanone;Marminal;3'-O-Methylequol;4',7-Dihydroxy-3'-methoxyisoflavan;4',7-Dihydroxy-6-methoxyisoflavan;6-O-Methylequol	HMDB0041836;HMDB0041955;HMDB0015690;HMDB0004810;HMDB0030526;HMDB0032847;HMDB0033800;HMDB0034435;HMDB0035035;HMDB0041660;HMDB0041669;HMDB0041670;HMDB0041701	12	Balfourodine;Benzoylecgonine;Zephyranthine;Pseudolycorine;1,2-Bis(4-hydroxy-3-methoxyphenyl)ethylene;5-O-Methylalloptaeroxylin;2',6'-Dihydroxy-4'-methoxydihydrochalcone;Eleutherin;9-Methoxy-alpha-lapachone;Vestitol;(-)-Vestitol;Deoxyshikonin	C10647;C10847;C12170;C12187;C04547;C09014;C09644;C10340;C10372;C10540;C16225;C18133
pos-M296T643	908578	752501	995262	decreased	0.0418976	0.0886864	0.606469	0.00195393	1.22876														0	-	-	2	2-(7'-Methylthio)heptylmalic_acid;3-(7'-Methylthio)heptylmalic_acid	C17230;C17231
pos-M298T81	2.51624e+06	1.62254e+06	2.32013e+06	decreased	0.0205412	0.0177404	0.0164336	0.0135747	1.65416														4	5'-Methylthioadenosine;L-Menthone 1,2-glycerol ketal;Norophthalmic acid;Gamma-Glutamyl Glutamine	HMDB0001173;HMDB0032367;HMDB0005766;HMDB0011738	3	5'-Methylthioadenosine;(5-L-Glutamyl)-L-glutamine;N-Succinyl-L-citrulline	C00170;C05283;C18048
pos-M300T322	5.55383e+06	3.45672e+06	5.30383e+06	decreased	0.0106035	0.15374	0.0020979	0.0249897	1.34723														4	Aspartyl-Glutamine;Aspartyl-Gamma-glutamate;Glutaminyl-Aspartate;Gamma-glutamyl-Aspartate	HMDB0028751;HMDB0028767;HMDB0028793;HMDB0029145	0	-	-
pos-M304T80	1.71311e+06	888597	1.07227e+06	decreased	0.00520459	0.000575171	0.00524476	0.229535	1.58863														0	-	-	0	-	-
pos-M305T445	191558	123639	176739	decreased	0.0341899	0.0270435	0.0229021	0.0330111	1.53553														2	Diazinon;Vicine	HMDB0032943;HMDB0034073	6	Diazinon;Vicine;2,3-Diphenyl-3-(2-pyridinyl)acrylonitrile;Borreline;Cycloguanil_hydrochloride;Sulmazole	C14324;C08437;C15084;C09052;C15270;C13749
pos-M311T332	8.50604e+06	4.32444e+06	6.39536e+06	decreased	0.00618749	0.00307509	0.00332168	0.0430893	1.72581														5	alpha-glutamyltyrosine;Gamma-Glutamyltyrosine;4'-Methoxymucidin;Ethylsuberenol;Angeloylsenkyunolide F	HMDB0062553;HMDB0011741;HMDB0030019;HMDB0039044;HMDB0039858	2	(R*,S*)-4-[1-Ethyl-2-(4-fluorophenyl)butyl]phenol;(+)-2,7-Dideoxypancratistatin	C15463;C12256
pos-M312T332	1.17996e+06	580805	916351	decreased	0.0045403	0.00281616	0.0020979	0.0185109	1.77685														11	Launobine;Norisodomesticine;(S)-Nandigerine;(+)-Norushinsunine N-oxide;Annocherine B;Chloropyramine;Arginyl-Aspartate;Aspartyl-Arginine;7-Acetoxy-2-methylisoflavone;Glyzarin;3-Methoxy-2-(4-methylbenzoyl)-4H-1-benzopyran-4-one	HMDB0030217;HMDB0033361;HMDB0033362;HMDB0034489;HMDB0036369;HMDB0015690;HMDB0028705;HMDB0028747;HMDB0029364;HMDB0029534;HMDB0031975	5	Actinodaphnine;Cularicine;Acronidine;L-Asp(4-L-Arg);Dehydrocycloguanandin	C09322;C09398;C10629;C19843;C10055
pos-M317T461	800621	556811	696001	decreased	0.0422624	0.0391023	0.0164336	0.0878239	1.31176														9	Glutamylphenylalanine;Aspartame;Hydroxyprolyl-Tyrosine;Tyrosyl-Hydroxyproline;N-gamma-L-Glutamyl-L-phenylalanine;4'-tert-Butyl-2',6'-dimethyl-3',5'-dinitroacetophenone;L-gamma-Glutamyl-beta-phenyl-beta-L-alanine;Fenbendazole;D-4'-Phosphopantothenate	HMDB0000594;HMDB0001894;HMDB0028875;HMDB0029106;HMDB0029562;HMDB0031865;HMDB0038514;HMDB0029745;HMDB0001016	2	Aspartame;D-4'-Phosphopantothenate	C11045;C03492
pos-M319T451	292940	111553	289040	decreased	0.0405636	0.0176598	0.0548951	0.0135747	1.56752														0	-	-	1	Flutriafol	C18734
pos-M319T66	191384	85031.4	132225	decreased	0.0477509	0.0702892	0.0311189	0.193233	1.49248														2	Tiludronate;3,3',4,4'-Tetrachloroazobenzene	HMDB0015265;HMDB0032856	1	Tiludronic_acid	C08141
pos-M320T80	891103	570389	864879	decreased	0.0159221	0.0330425	0.0115385	0.0096668	1.61783														3	5'-Methylthioadenosine;L-Menthone 1,2-glycerol ketal;5-(3',5'-Dihydroxyphenyl)-gamma-valerolactone-O-sulphate-O-methyl	HMDB0001173;HMDB0032367;HMDB0060031	2	5'-Methylthioadenosine;2,3,3-Triphenylacrylonitrile	C00170;C14599
pos-M321T610	7.32606e+07	2.55649e+06	1.13257e+07	decreased	0.00460281	2.10522e-05	0.00332168	0.739613	1.44969														1	7-Methylguanosine	HMDB0001107	3	10-(beta-Dimethylaminopropionyl)phenothiazine;N7-Methylguanosine;Coptisine	C17619;C20674;C16938
pos-M339T792	1.14987e+06	905792	1.11782e+06	decreased	0.0443374	0.0172585	0.0311189	0.0330111	1.61633														3	AICAR;2-O-Acetyl-trans-coutaric acid;N-(Carbomethoxyacetyl)-4-S-chlorotryptophan	HMDB0001517;HMDB0034621;HMDB0030398	5	1-(5'-Phosphoribosyl)-5-amino-4-imidazolecarboxamide;beta-Snyderol;5-Nitro-2-(3-phenylpropylamino)benzoic_acid;Desmedipham;Phenmedipham	C04677;C17179;C13705;C18417;C18420
pos-M349T695	1.93799e+06	524715	667881	decreased	0.00327745	0.00330461	0.000174825	0.962258	1.24769	[M+H]+	75	47.8	89.6	57.1	78.79546:2325 81.07016:3236 84.08104:5321 93.07058:4274 95.0857:2950 97.06527:6234 105.07007:4705 109.06461:3141 119.08594:4208 121.06503:10405 123.08069:2878 133.10106:3605 147.11742:3586 159.11615:3108 171.11581:3734 185.13303:3365 202.69424:2345 253.46257:2813 253.75308:2445 269.1879:3301 295.20795:5750 313.21704:5380 331.22375:3974 349.16296:6024 349.23694:22190	11.beta.,21-Dihydroxy-5.beta.-pregnane-3,20-dione	C21H32O4	Lipids and lipid-like molecules	Sterol Lipids	HMDB06757	C05475	-	13	3b,15b,17a-Trihydroxy-pregnenone;3b,17a,21-Trihydroxypregnenone;3a,21-Dihydroxy-5b-pregnane-11,20-dione;11b,21-Dihydroxy-5b-pregnane-3,20-dione;17a,21-Dihydroxypreg-nenolone;7'-Carboxy-alpha-chromanol;[10]-Gingerdione;[8]-Paradyl acetate;9alpha-(3-Methyl-2E-pentenoyloxy)-4S-hydroxy-10(14)-oplopen-3-one;1-Acetoxy-2-hydroxy-16-heptadecen-4-one;Avocadyne 2-acetate;Avocadyne 1-acetate;Avocadyne 4-ace…	HMDB0000353;HMDB0000382;HMDB0006755;HMDB0006757;HMDB0006762;HMDB0012848;HMDB0029475;HMDB0040641;HMDB0040954;HMDB0031006;HMDB0031047;HMDB0031048;HMDB0031049	5	11beta,21-Dihydroxy-5beta-pregnane-3,20-dione;3alpha,21-Dihydroxy-5beta-pregnane-11,20-dione;17alpha,21-Dihydroxypregnenolone;3alpha,17alpha-Dihydroxy-5beta-pregnane-11,20-dione;Protomycinolide_IV	C05475;C05478;C05487;C14598;C15685
pos-M350T522	1.30193e+06	412281	919298	decreased	0.0436895	0.0695674	0.0164336	0.0702386	1.19161														6	S-(Formylmethyl)glutathione;N-(4-Hydroxycinnamoyl)tyrosine;Loxapine;desethylamodiaquine;Domoic acid;Fluorescein	HMDB0060507;HMDB0039502;HMDB0014552;HMDB0060977;HMDB0033939;HMDB0014831	7	S-(Formylmethyl)glutathione;10-Hydroxydihydrosanguinarine;Terrestriamide;Loxapine;Domoic_acid;Isodomoic_acid_A;Hypoxylone	C14871;C05247;C17839;C07104;C13732;C20027;C10355
pos-M350T695	382560	90934.7	136568	decreased	0.0038004	0.00307772	0.000174825	1	1.59304														0	-	-	0	-	-
pos-M351T66	40123.4	33269.9	63180.8	decreased	0.0157235	0.00825058	0.680594	0.0096668	1.42981														0	-	-	0	-	-
pos-M354T681	154298	68181.2	85453	decreased	0.0152645	0.013735	0.00786713	0.962258	1.326														15	Protopine;2',2'-Dimethyl(pyrano-5',6':3:4)-1,5-dihydroxy-6-methoxy-10-methylacridone;Papaveraldine;Citracridone I;Honyumine;Alizapride;Glabrone;Kanzonol W;Dulciol D;Isosojagol;Atalantoflavone;Sojagol;Psoralidin;Phaseol;Musanolone D	HMDB0003920;HMDB0030265;HMDB0030322;HMDB0030375;HMDB0033445;HMDB0015494;HMDB0029533;HMDB0029787;HMDB0029791;HMDB0030141;HMDB0030450;HMDB0034027;HMDB0034050;HMDB0037922;HMDB0041452	10	Piperophos;Protopine;Parfumine;Chelidonine;Ambelline;Pretazettine;Tazettine;2-O-Acetylpseudolycorine;Psoralidin;Sojagol	C18758;C05189;C09599;C12242;C08517;C08536;C12179;C12237;C10523;C10529
pos-M355T848	1.36903e+06	1.1235e+06	1.81232e+06	decreased	0.0121509	0.00901202	0.299126	0.00462773	1.48621														16	1-dodecanoyl-glycero-3-phosphate;5,6-epoxy,18R-HEPE;Carnosic acid;11b-Hydroxyprogesterone;7'-Carboxy-gamma-tocotrienol;Hulupone;Adhulupone;(1(10)E,4E,6a,9b)-9-(2-Methylbutanoyloxy)-1(10),4,11(13)-germacratrien-12,6-olide;(1(10)E,4E,6a,9b)-9-(3-Methylbutanoyloxy)-1(10),4,11(13)-germacratrien-12,6-olide;Petasitin;6-Angeloylfuranofukinol;4-Deoxycohumulone;ent-7alpha,12beta-Dihydroxy-16-kauren-19,6be…	HMDB0062319;HMDB0062410;HMDB0002358;HMDB0004031;HMDB0012851;HMDB0030103;HMDB0030136;HMDB0031374;HMDB0031375;HMDB0035637;HMDB0036146;HMDB0036623;HMDB0036700;HMDB0036726;HMDB0036761;HMDB0038966	10	Callicarpone;7beta,12alpha-Dihydroxykaurenolide;Marrubiin;Premarrubiin;Gibberellin_A14_aldehyde;Gibberellin_A12;Gibberellin_A53_aldehyde;17beta-Hydroxy-4-oxa-5alpha-androst-1-en-3-one_acetate;13-Hydroxy-2-(hydroxymethylene)-3-oxo-13,17-seco-5alpha-androstan-17-oic_acid,_delta-lactone;5,6-Epoxy-18R-HEPE	C09067;C09081;C09128;C09177;C11853;C11857;C11905;C15068;C15459;C18175
pos-M360T855	1.94185e+07	1.3234e+07	2.00078e+07	decreased	0.0295802	0.0117813	0.0711538	0.0096668	1.45766														0	-	-	0	-	-
pos-M367T697_1	85095.9	51150.3	78182.3	decreased	0.0229434	0.0500734	0.00332168	0.055327	1.37447														5	Ridogrel;N-Caffeoyltryptophan;Tyrosyl-Tyrosine;Methotrimeprazine;S-(Formylmethyl)glutathione	HMDB0015338;HMDB0029830;HMDB0029117;HMDB0015474;HMDB0060507	3	Methotrimeprazine;Ulifloxacin;S-(Formylmethyl)glutathione	C07192;C14492;C14871
pos-M371T695	3.05467e+06	964920	1.41697e+06	decreased	0.0067217	0.00913402	0.000174825	0.886775	1.30477														11	3b,15b,17a-Trihydroxy-pregnenone;3b,17a,21-Trihydroxypregnenone;3a,21-Dihydroxy-5b-pregnane-11,20-dione;11b,21-Dihydroxy-5b-pregnane-3,20-dione;17a,21-Dihydroxypreg-nenolone;7'-Carboxy-alpha-chromanol;[10]-Gingerdione;[8]-Paradyl acetate;9alpha-(3-Methyl-2E-pentenoyloxy)-4S-hydroxy-10(14)-oplopen-3-one;9,10,13-Trihydroxystearic acid;Floionolic acid	HMDB0000353;HMDB0000382;HMDB0006755;HMDB0006757;HMDB0006762;HMDB0012848;HMDB0029475;HMDB0040641;HMDB0040954;HMDB0030935;HMDB0034295	7	11beta,21-Dihydroxy-5beta-pregnane-3,20-dione;3alpha,21-Dihydroxy-5beta-pregnane-11,20-dione;17alpha,21-Dihydroxypregnenolone;3alpha,17alpha-Dihydroxy-5beta-pregnane-11,20-dione;Protomycinolide_IV;9,10,18-Trihydroxystearate;Rosmarinine	C05475;C05478;C05487;C14598;C15685;C19621;C10380
pos-M371T75	440685	338473	446867	decreased	0.019631	0.0298426	0.0229021	0.00678733	1.60067														1	Fluorescein	HMDB0014831	1	Hypoxylone	C10355
pos-M372T695	643800	184013	274863	decreased	0.0067217	0.00658822	0.000174825	0.886775	1.24468														0	-	-	0	-	-
pos-M373T674	826725	352639	450306	decreased	0.00583757	0.000925249	0.00122378	0.474702	1.27429														7	Tetrahydrocorticosterone;5a-Tetrahydrocorticosterone;Tetrahydrodeoxycortisol;MG(0:0/18:4(6Z,9Z,12Z,15Z)/0:0);MG(18:4(6Z,9Z,12Z,15Z)/0:0/0:0);(S)-[10]-Gingerol;Pregnanetriolone	HMDB0000268;HMDB0000449;HMDB0005972;HMDB0011541;HMDB0011571;HMDB0033616;HMDB0041997	6	Tetrahydrocorticosterone;3alpha,20alpha,21-Trihydroxy-5beta-pregnan-11-one;3alpha,17alpha,21-Trihydroxy-5beta-pregnan-20-one;5beta-Pregnane-3alpha,17alpha,20alpha-triol-11-one;3alpha,11beta,17alpha-Trihydroxy-5beta-pregnan-20-one;(10)-Gingerol	C05476;C05483;C14594;C15368;C15403;C17496
pos-M384T384	729887	554380	789732	decreased	0.0456577	0.159786	0.407867	0.00678733	1.16201														2	Succinyladenosine;Pyriminobac-methyl	HMDB0000912;HMDB0040546	2	Hyoscyamine_methylbromide;Pyriminobac-methyl	C13109;C18486
pos-M386T796	2.06895e+06	1.53437e+06	2.47669e+06	decreased	0.0390516	0.0123613	0.141608	0.0096668	1.64519	[M]+	87.8	72.7	87.2	100	57.03396:3008 57.07051:4053 60.08095:11472 76.77094:2779 85.02885:120145 107.64658:2925 194.12404:2729 216.39273:8779 257.61578:3028 327.25357:9705 359.25357:2725 386.32535:90556	Acylcarnitine 15:0	C22H44NO4	Lipids and lipid-like molecules	Fatty Acyls	-	C02301	-	2	Pentadecanoylcarnitine;Octadecyl fumarate	HMDB0062517;HMDB0038073	0	-	-
pos-M389T559	694250	289157	384183	decreased	0.00454769	0.00141535	0.000174825	0.739613	1.11288														0	-	-	0	-	-
pos-M390T479	1.00394e+06	360235	686090	decreased	0.00334597	0.00409941	0.0020979	0.0135747	1.82282														1	Deacetyldiltiazem	HMDB0002873	1	Balofloxacin	C13906
pos-M395T804	1.46852e+07	3.11107e+06	4.53133e+06	decreased	0.013066	0.00114047	0.00786713	0.269848	1.59072														4	Pteroside Z;Secoeremopetasitolide B;Blumenol C glucoside;9-Hydroxy-7-megastigmen-3-one glucoside	HMDB0032587;HMDB0041363;HMDB0040668;HMDB0040701	2	Nigakilactone_M;Nigakilactone_N	C17035;C17036
pos-M396T804	2.90307e+06	490279	712079	decreased	0.00774708	0.000991976	0.00524476	0.314788	1.49001														0	-	-	0	-	-
pos-M400T791	708353	586462	1.00645e+06	decreased	0.0134777	0.0058892	0.407867	0.0096668	1.49131														0	-	-	0	-	-
pos-M400T809_3	610332	339256	808460	decreased	0.0163414	0.0134266	0.0417832	0.0096668	1.82484														4	3-Epidemissidine;5a-Cholesta-8,24-dien-3-one;Cholesta-4,6-dien-3-one;7-Dehydrodesmosterol	HMDB0032023;HMDB0001093;HMDB0002394;HMDB0003896	3	3-Aza-A-homocholest-4a-en-4-one;7-Dehydrodesmosterol;Cholesta-3,5-dien-7-one	C15251;C05107;C15357
pos-M402T809	4.40977e+06	3.28126e+06	3.97627e+06	decreased	0.0472405	0.0242849	0.0229021	0.133073	1.45977														0	-	-	0	-	-
pos-M412T804	1.21495e+06	961297	1.51295e+06	decreased	0.00559525	0.00247272	0.0907343	0.00195393	1.72187														0	-	-	1	Petromyzonol	C16258
pos-M414T819	3.03741e+06	2.27105e+06	3.15434e+06	decreased	0.0396006	0.035259	0.0417832	0.0185109	1.48125	[M]+	88.3	73.8	86.8	100	52.84283:3091 57.03395:3374 57.77171:2712 60.0813:16524 68.09484:2785 69.23843:2852 71.08576:3010 85.02888:200748 95.0857:3264 105.07237:5383 117.05428:3161 144.10115:3707 148.67973:3204 170.33742:3026 215.4593:5078 215.47968:3804 253.25038:4242 355.28046:10302 358.98318:4082 414.35803:136813	Acylcarnitine 17:0	C24H48NO4	Lipids and lipid-like molecules	Fatty Acyls	HMDB06210	C02301	LMFA07070067	1	Heptadecanoyl carnitine	HMDB0006210	0	-	-
pos-M417T804	2.87171e+06	464925	643953	decreased	0.0120642	0.000919601	0.00524476	0.739613	1.41243														3	Pteroside Z;Secoeremopetasitolide B;Methyl (9Z)-6'-oxo-6,6'-diapo-6-carotenoate	HMDB0032587;HMDB0041363;HMDB0031978	6	Nigakilactone_M;Nigakilactone_N;17beta-(Benzoyloxy)-B-norandrost-4-en-3-one;17beta-Hydroxyestr-4-en-3-one_benzoate;GW_0791;21-Fluoro-11beta,17-dihydroxy-6alpha-methylpregn-4-ene-3,20-dione	C17035;C17036;C15000;C15171;C15644;C15320
pos-M423T809	973653	554124	728604	decreased	0.00431128	0.0021488	0.00122378	0.133073	1.73379														13	7-Ketocholesterol;7a-Hydroxy-cholestene-3-one;Calcidiol;5,6-trans-25-Hydroxyvitamin D3;25-Hydroxytachysterol3;Alfacalcidol;(3beta,5alpha,6a)-Cholesta-8,14-diene-3,6-diol;1-Phenyl-1,3-heneicosanedione;5-Methyl-2,4-bis(3-methyl-2-butenyl)-6-(2-methyl-1-oxopropyl)-5-(4-methyl-3-pentenyl)cyclohexanone;5-(12,15-Heneicosadienyl)-1,3-benzenediol;3beta-Hydroxy-5-cholestenal;27alpha-Hydroxy-8-dehydrochole…	HMDB0000501;HMDB0001993;HMDB0003550;HMDB0006721;HMDB0006722;HMDB0015504;HMDB0034328;HMDB0035585;HMDB0036012;HMDB0039871;HMDB0060131;HMDB0060132;HMDB0039540	8	Calcidiol;7alpha-Hydroxycholest-4-en-3-one;24(S),25-Epoxycholesterol;Spirostan;(25S)-26-Hydroxycholest-4-en-3-one;(25R)-26-Hydroxycholest-4-en-3-one;2-Hydroxytetracosanoic_acid;Cassaine	C01561;C05455;C15632;C19662;C20143;C21303;C17873;C08670
pos-M424T800	8.437e+07	6.98683e+07	1.09876e+08	decreased	0.0254308	0.0107668	0.252273	0.00678733	1.46818	[M+H]+	95.8	92.6	92.7	100	55.0549:224744 57.03391:120687 57.07049:40044 58.06559:18469 60.08139:529906 67.05476:115466 69.07046:305630 69.67284:17868 71.08575:14729 79.05442:28426 81.07022:153310 83.08579:150292 84.08102:29479 85.02849:4151135 91.05441:37231 93.07079:47850 95.08577:131581 97.06525:24931 97.10117:99296 103.03937:11948 105.07005:24046 107.08517:35085 109.1012:82730 111.11694:47040 117.05425:72199 119.08591:…	Linoleoylcarnitine	C25H45NO4	Lipids and lipid-like molecules	Fatty Acyls			-	4	Linoelaidyl carnitine;Linoleyl carnitine;MG(0:0/22:4(7Z,10Z,13Z,16Z)/0:0);MG(22:4(7Z,10Z,13Z,16Z)/0:0/0:0)	HMDB0006461;HMDB0006469;HMDB0011554;HMDB0011584	1	Stellettamide_A	C16893
pos-M425T683	1.02599e+06	549850	693466	decreased	0.0434796	0.027155	0.00786713	0.669066	1.37881														4	Dihydrovaltrate;8beta-Angeloyloxy-15-hydroxy-1alpha,10R-dimethoxy-3-oxo-11(13)-germacren-12,6alpha-olide;Acetyl tributyl citrate;Cinitapride	HMDB0034492;HMDB0039013;HMDB0034159;HMDB0015698	3	Didrovaltratum;Nigakilactone_H;HT-2_Toxin	C09776;C17032;C19952
pos-M426T800	2.75277e+06	2.20794e+06	3.86178e+06	decreased	0.0209678	0.0183968	0.252273	0.00678733	1.47074														0	-	-	0	-	-
pos-M427T859	489541	354907	505216	decreased	0.0427496	0.02367	0.0711538	0.0135747	1.56545														2	(-)-Epiafzelechin 3-gallate;Sulfinpyrazone	HMDB0038846;HMDB0015269	2	Sulfinpyrazone;N5-Dinitrophenyl-L-ornithine_methyl_ester	C07317;C04541
pos-M428T461	66352.6	27902	37071.7	decreased	0.015515	0.00839094	0.0115385	0.363842	1.22283														0	-	-	0	-	-
pos-M429T815	317261	234354	437192	decreased	0.00773951	0.0054058	0.173776	0.00462773	1.50065														0	-	-	0	-	-
pos-M432T837	2.19322e+06	601489	753530	decreased	0.00433568	0.00289782	0.00524476	0.314788	1.38695														4	Fusarin C;Garcinone C;1-(2H-1,3-Benzodioxol-5-yl)-2-[2,6-dimethoxy-4-(prop-2-en-1-yl)phenoxy]propyl acetate;Heteroflavanone C	HMDB0033337;HMDB0029511;HMDB0030827;HMDB0041256	3	Fusarin_C;Cyenopyrafen;Neoisostegane	C19243;C18545;C10707
pos-M439T759	1.78656e+06	542774	735150	decreased	0.0295177	0.00801448	0.0311189	0.193233	1.15569														25	24,25-Dihydroxyvitamin D;25,26-dihydroxyvitamin D;Calcitriol;7a,12a-Dihydroxy-cholestene-3-one;24R,25-Dihydroxyvitamin D3;23S,25-dihydroxyvitamin D3;3 beta-Hydroxy-5-cholestenoate;7 alpha,24-Dihydroxy-4-cholesten-3-one;7 alpha,26-Dihydroxy-4-cholesten-3-one;Paricalcitol;Neotigogenin;Smilagenin;Octadecyl cis-p-coumarate;(24R)-24,25-Dihydroxycalciol;7alpha,25-Dihydroxy-4-cholesten-3-one;Secalcifero…	HMDB0000430;HMDB0001420;HMDB0001903;HMDB0002197;HMDB0006226;HMDB0006720;HMDB0012453;HMDB0012457;HMDB0012459;HMDB0015046;HMDB0030047;HMDB0030048;HMDB0035300;HMDB0060133;HMDB0060425;HMDB0060508;HMDB0030024;HMDB0062401;HMDB0062610;HMDB0062736;HMDB0072855;HMDB0072864;HMDB0072868;HMDB0072871;HMDB0072880	19	Calcitriol;Sarsasapogenin;Secalciferol;Paricalcitol;Smilagenin;Tigogenin;1-alpha,24(R)-Dihydroxyvitamin_D3;5,6-24(S),25-Diepoxycholesterol;3beta,5beta-Ketodiol;Neotigogenin;7alpha,24-Dihydroxy-4-cholesten-3-one;7alpha,25-Dihydroxy-4-cholesten-3-one;3beta-Hydroxy-5-cholestenoate;7alpha,26-Dihydroxy-4-cholesten-3-one;4-Cholesten-7alpha,12alpha-diol-3-one;Pseudotigogenin;Pseudosarsasapogenin;Pseudos…	C01673;C03963;C07712;C08127;C08913;C08914;C12919;C15633;C16493;C16819;C17331;C17332;C17333;C17336;C17339;C19648;C19649;C19650;C08713
pos-M446T786	2.13397e+06	1.63895e+06	2.26442e+06	decreased	0.0056952	0.0312618	0.0548951	0.000719868	1.63865														6	N-Oleoyl tyrosine;Linoelaidyl carnitine;Linoleyl carnitine;Schidigeragenin B;Spirostane-3,6-dione;25-Hydroxyvitamin D3-26,23-lactone	HMDB0062337;HMDB0006461;HMDB0006469;HMDB0035506;HMDB0036940;HMDB0060126	2	Hydroxyprogesterone_caproate;12-epi-Scalaradial	C08148;C19900
pos-M446T800	1.4623e+06	1.13492e+06	1.85912e+06	decreased	0.0254308	0.0149957	0.252273	0.00678733	1.49026														6	N-Oleoyl tyrosine;Linoelaidyl carnitine;Linoleyl carnitine;Schidigeragenin B;Spirostane-3,6-dione;25-Hydroxyvitamin D3-26,23-lactone	HMDB0062337;HMDB0006461;HMDB0006469;HMDB0035506;HMDB0036940;HMDB0060126	2	Hydroxyprogesterone_caproate;12-epi-Scalaradial	C08148;C19900
pos-M447T786	564157	450747	593542	decreased	0.0432226	0.129485	0.0907343	0.0249897	1.25648														1	3-Hydroxysintaxanthin	HMDB0035641	0	-	-
pos-M448T815	3.85867e+06	3.08921e+06	4.75853e+06	decreased	0.0231334	0.0199357	0.252273	0.00678733	1.41825														15	N-Stearoyl tyrosine;Oleoylcarnitine;Vaccenyl carnitine;Elaidic carnitine;11Z-Octadecenylcarnitine;O-oleoylcarnitine;Octadecenoylcarnitine;MG(0:0/24:6(6Z,9Z,12Z,15Z,18Z,21Z)/0:0);MG(24:6(6Z,9Z,12Z,15Z,18Z,21Z)/0:0/0:0);7 alpha-Hydroxy-3-oxo-4-cholestenoate;Australigenin;Barogenin;Schidigeragenin C;25-Hydroxyvitamin D3-26,23-lactol;24-Oxo-1alpha,25-dihydroxyvitamin D3	HMDB0062343;HMDB0005065;HMDB0006351;HMDB0006464;HMDB0013338;HMDB0062772;HMDB0094687;HMDB0011560;HMDB0011590;HMDB0012458;HMDB0030066;HMDB0034403;HMDB0036249;HMDB0060127;HMDB0060128	7	Nuatigenin;Convallamarogenin;Hecogenin;Ruscogenin;2,22-Dideoxy-3-dehydroecdysone;7alpha-Hydroxy-3-oxo-4-cholestenoate;Cryptogenin	C04715;C08891;C08902;C08909;C16498;C17337;C17891
pos-M449T81	951780	602859	1.22145e+06	decreased	0.033061	0.0333893	0.299126	0.00462773	1.41269														1	Cysteineglutathione disulfide	HMDB0000656	3	S-Glutathionyl-L-cysteine;MM_42842;4-Ketoanhydrochlortetracycline	C05526;C20928;C06626
pos-M449T815	821246	596161	1.00636e+06	decreased	0.014211	0.0120124	0.21049	0.00678733	1.59725														9	4alpha-Formyl-4beta-methyl-5alpha-cholesta-8,24-dien-3beta-ol;7-Oxostigmasterol;Momordenol;Stigmast-22-ene-3,6-dione;29-Norcycloartane-3,24-dione;(3beta,23E)-3-Hydroxy-27-norcycloart-23-en-25-one;Stigmast-4-ene-3,6-dione;(6beta,22E)-6-Hydroxystigmasta-4,22-dien-3-one;4α-formyl-4β-methyl-5α-cholesta-8,24-dien-3β-ol	HMDB0012167;HMDB0030015;HMDB0031080;HMDB0031931;HMDB0032084;HMDB0037382;HMDB0038063;HMDB0039425;HMDB0062387	0	-	-
pos-M455T759	1.54538e+06	615210	843343	decreased	0.0139465	0.015705	0.0115385	0.0702386	1.45063														13	Ubiquinone-4;13'-Carboxy-alpha-tocotrienol;Ceanothenic acid;24-Hydroxycalcitriol;3 beta,7 alpha-Dihydroxy-5-cholestenoate;Neochlorogenin;Rockogenin;23S,25,26-Trihydroxyvitamin D3;3beta,7alpha-dihydroxy-5-cholestenoate;4-cholesten-7α,12α,24-triol-3-one;7alpha,12alpha,26-trihydroxycholest-4-en-3-one;1alpha,23(S),25-trihydroxyvitamin D3;3alpha,7beta-dihydroxy-5beta-cholest-24-en-26-oic Acid	HMDB0006710;HMDB0012556;HMDB0036850;HMDB0006228;HMDB0012454;HMDB0030702;HMDB0033769;HMDB0060134;HMDB0062211;HMDB0062399;HMDB0062400;HMDB0062686;HMDB0062712	5	Gitogenin;3beta,5beta-Ketotriol;Neogitogenin;3beta,7alpha-Dihydroxy-5-cholestenoate;Calcitetrol	C08899;C16494;C17003;C17335;C18231
pos-M455T885	1.27969e+07	1.01933e+07	1.31781e+07	decreased	0.0352067	0.0238051	0.0548951	0.0096668	1.59202														23	Verapamil;beta-Citraurin;3-Hydroxy-8'-apo-epsilon-caroten-8'-al;24,25-Dihydroxyvitamin D;25,26-dihydroxyvitamin D;Calcitriol;7a,12a-Dihydroxy-cholestene-3-one;24R,25-Dihydroxyvitamin D3;23S,25-dihydroxyvitamin D3;3 beta-Hydroxy-5-cholestenoate;7 alpha,24-Dihydroxy-4-cholesten-3-one;7 alpha,26-Dihydroxy-4-cholesten-3-one;Paricalcitol;Neotigogenin;Smilagenin;Octadecyl cis-p-coumarate;(24R)-24,25-Di…	HMDB0001850;HMDB0035091;HMDB0036885;HMDB0000430;HMDB0001420;HMDB0001903;HMDB0002197;HMDB0006226;HMDB0006720;HMDB0012453;HMDB0012457;HMDB0012459;HMDB0015046;HMDB0030047;HMDB0030048;HMDB0035300;HMDB0060133;HMDB0060425;HMDB0060508;HMDB0030024;HMDB0062401;HMDB0062610;HMDB0062736	21	Verapamil;4,4'-Diaponeurosporenic_acid;beta-Citraurin;Calcitriol;Sarsasapogenin;Secalciferol;Paricalcitol;Smilagenin;Tigogenin;1-alpha,24(R)-Dihydroxyvitamin_D3;5,6-24(S),25-Diepoxycholesterol;3beta,5beta-Ketodiol;Neotigogenin;7alpha,24-Dihydroxy-4-cholesten-3-one;7alpha,25-Dihydroxy-4-cholesten-3-one;3beta-Hydroxy-5-cholestenoate;7alpha,26-Dihydroxy-4-cholesten-3-one;4-Cholesten-7alpha,12alpha-d…	C07188;C16146;C20894;C01673;C03963;C07712;C08127;C08913;C08914;C12919;C15633;C16493;C16819;C17331;C17332;C17333;C17336;C17339;C19648;C19649;C19650
pos-M456T846	1.13044e+06	735146	1.17221e+06	decreased	0.0301	0.045754	0.0115385	0.0330111	1.57357														1	Arachidyl carnitine	HMDB0006460	0	-	-
pos-M457T771	2.6322e+06	731492	1.10169e+06	decreased	0.00598602	0.00364552	0.00524476	0.229535	1.38318														3	3a,7a-Dihydroxycoprostanic acid;3a,7a,12a-Trihydroxy-5b-cholestan-26-al;3alpha,7alpha,24(S)-trihydroxy-5beta-cholestan-27-al	HMDB0000359;HMDB0003533;HMDB0062208	3	Callystatin_A;3alpha,7alpha,12alpha-Trihydroxy-5beta-cholestan-26-al;3alpha,7alpha-Dihydroxy-5beta-cholestanate	C16891;C01301;C04554
pos-M473T759	2.57708e+06	1.10442e+06	1.38382e+06	decreased	0.023022	0.00899412	0.0311189	0.363842	1.28675														3	(3beta,17alpha,23R)-17,23-Epoxy-3,29-dihydroxy-27-norlanost-8-ene-15,24-dione;(17alpha,23S)-Epoxy-28,29-dihydroxy-27-norlanost-8-ene-3,24-dione;(23S,24S)-17,23-Epoxy-24,29-dihydroxy-27-norlanost-8-ene-3,15-dione	HMDB0035112;HMDB0035624;HMDB0035843	0	-	-
pos-M473T836	812857	673633	989085	decreased	0.0130814	0.0144574	0.0907343	0.00308515	1.5787														7	Ixocarpanolide;Vamonolide;Macrocarpal B;Macrocarpal D;Macrocarpal E;Macrocarpal H;beta-Citraurol	HMDB0033899;HMDB0037379;HMDB0038704;HMDB0038733;HMDB0038734;HMDB0041586;HMDB0035685	1	Chaksine	C09940
pos-M476T818	587841	404834	643165	decreased	0.046029	0.048048	0.114161	0.0135747	1.49876														3	(3beta,5alpha,9alpha,22E,24R)-3,5,9-Trihydroxy-23-methylergosta-7,22-dien-6-one;(3beta,17alpha,23S)-17,23-Epoxy-3,29-dihydroxy-27-norlanost-8-en-24-one;2-(Methoxycarbonyl)-5-methyl-2,4-bis(3-methyl-2-butenyl)-6-(2-methyl-1-oxopropyl)-5-(4-methyl-3-pentenyl)cyclohexanone	HMDB0032669;HMDB0035142;HMDB0035995	0	-	-
pos-M478T455	122219	94789.8	177592	decreased	0.00687442	0.00662266	0.114161	0.00123406	1.53875														0	-	-	1	N-Arachidonyl_dopamine	C12271
pos-M478T70	759817	533859	692126	decreased	0.0371644	0.0447054	0.0229021	0.108803	1.48334														0	-	-	0	-	-
pos-M479T841	9.38417e+06	2.80134e+06	4.2189e+06	decreased	0.0202499	0.0130797	0.0115385	0.536199	1.3053														1	Momordol	HMDB0029804	1	Callystatin_A	C16891
pos-M480T891	2.45893e+07	1.87142e+07	2.63838e+07	decreased	0.0026194	0.00090701	0.00332168	0.000719868	2.01659	[M+H]+	71.5	41.2	61.7	100	53.94231:3421 55.05491:30406 57.03395:6661 57.07036:15389 60.08144:8449 62.06057:62671 67.05488:17500 69.07053:36496 70.95147:3064 71.07354:8958 71.08577:5453 75.65516:3001 76.72906:3533 79.05443:3584 81.06994:21630 83.08598:25280 86.09653:37235 87.10026:7219 93.07057:9061 95.08549:22634 97.10113:15077 98.98444:14421 104.10767:83759 107.08518:7980 109.10131:10824 111.11578:3309 121.10079:13186 12…	LysoPE 18:1	C23H46NO7P	Lipids and lipid-like molecules	Glycerophospholipids	HMDB11475;HMDB11476;HMDB11505;HMDB11506	C04438	LMGP02050039;LMGP02050004;LMGP02050064;LMGP02050040	7	LysoPE(0:0/18:1(11Z));LysoPE(0:0/18:1(9Z));LysoPE(18:1(11Z)/0:0);LysoPE(18:1(9Z)/0:0);3-Hydroxy-11Z-octadecenoylcarnitine;3-Hydroxy-9Z-octadecenoylcarnitine;1-(11Z,14Z-eicosadienoyl)-glycero-3-phosphate	HMDB0011475;HMDB0011476;HMDB0011505;HMDB0011506;HMDB0013339;HMDB0013340;HMDB0062303	0	-	-
pos-M481T820	1.3805e+07	6.01182e+06	7.91626e+06	decreased	0.0331054	0.0095832	0.0164336	0.474702	1.14074														28	1-heneicosanoyl-glycero-3-phosphate;(3beta,5alpha,9alpha,22E,24R)-3,5,9-Trihydroxy-23-methylergosta-7,22-dien-6-one;(3beta,17alpha,23S)-17,23-Epoxy-3,29-dihydroxy-27-norlanost-8-en-24-one;2-(Methoxycarbonyl)-5-methyl-2,4-bis(3-methyl-2-butenyl)-6-(2-methyl-1-oxopropyl)-5-(4-methyl-3-pentenyl)cyclohexanone;DG(8:0/15:0/0:0);DG(8:0/0:0/15:0);DG(8:0/i-15:0/0:0);DG(8:0/0:0/i-15:0);DG(8:0/a-15:0/0:0);D…	HMDB0062317;HMDB0032669;HMDB0035142;HMDB0035995;HMDB0092917;HMDB0092918;HMDB0092919;HMDB0092920;HMDB0092921;HMDB0092922;HMDB0092967;HMDB0092968;HMDB0092969;HMDB0092970;HMDB0092971;HMDB0092972;HMDB0093145;HMDB0093146;HMDB0093147;HMDB0093148;HMDB0093149;HMDB0093150;HMDB0093427;HMDB0093428;HMDB0093429;HMDB0093430;HMDB0093431;HMDB0093432	0	-	-
pos-M481T891	4.7301e+06	3.45998e+06	5.39098e+06	decreased	0.0120352	0.00451133	0.0311189	0.00462773	1.89327														6	4a-Carboxy-4b-methyl-5a-cholesta-8,24-dien-3b-ol;4a-Methylzymosterol-4-carboxylic acid;(3beta,22E,24R)-5,8-Epidioxy-23-methylergosta-6,22-dien-3-ol;Camellenodiol;4-Methylzymosterol intermediate 1;4α-carboxy-4β-methyl-5α-cholesta-8,24-dien-3β-ol	HMDB0001181;HMDB0006927;HMDB0032668;HMDB0035735;HMDB0060146;HMDB0062383	3	Emetine;Testosterone_decanoate;4alpha-Methylzymosterol-4-carboxylate	C09421;C14607;C15808
pos-M482T820	4.37871e+06	1.69919e+06	2.18636e+06	decreased	0.0176121	0.00553326	0.0115385	0.363842	1.16723														0	-	-	1	Pristimerin	C08633
pos-M493T763	2.26387e+06	874119	1.37335e+06	decreased	0.0306439	0.0242902	0.0115385	0.108803	1.11362														4	17,23-Epoxy-29-hydroxy-27-norlanost-8-ene-3,15,24-trione;(3beta,17alpha,23S)-17,23-Epoxy-3,29-dihydroxy-27-norlanosta-7,9(11)-diene-15,24-dione;19alpha-19-Hydroxy-3,11-dioxo-12-ursen-28-oic acid;27-Norcholestanehexol	HMDB0035113;HMDB0035970;HMDB0038683;HMDB0002157	0	-	-
pos-M495T796	1.14608e+07	3.31013e+06	8.42345e+06	decreased	0.0205412	0.0711098	0.0115385	0.0185109	1.50221														4	(3beta,17alpha,23R)-17,23-Epoxy-3,29-dihydroxy-27-norlanost-8-ene-15,24-dione;(17alpha,23S)-Epoxy-28,29-dihydroxy-27-norlanost-8-ene-3,24-dione;(23S,24S)-17,23-Epoxy-24,29-dihydroxy-27-norlanost-8-ene-3,15-dione;Citranaxanthin	HMDB0035112;HMDB0035624;HMDB0035843;HMDB0036883	1	Thiobinupharidine	C09990
pos-M497T522	7.80456e+06	3.5121e+06	6.05531e+06	decreased	0.0298965	0.0683192	0.00786713	0.0702386	1.06495														7	4'-Methyl-(-)-epigallocatechin 3'-glucuronide;4'-Methyl-(-)-epigallocatechin 7-glucuronide;1-Nitro-5-glutathionyl-6-hydroxy-5,6-dihydronaphthalene;1-Nitro-5-hydroxy-6-glutathionyl-5,6-dihydronaphthalene;1-Nitro-7-glutathionyl-8-hydroxy-7,8-dihydronaphthalene;1-Nitro-7-hydroxy-8-glutathionyl-7,8-dihydronaphthalene;Valechlorin	HMDB0041675;HMDB0041676;HMDB0060326;HMDB0060327;HMDB0060329;HMDB0060330;HMDB0041045	5	Oxytetracycline_hydrochloride;1-Nitro-7-hydroxy-8-glutathionyl-7,8-dihydronaphthalene;1-Nitro-7-glutathionyl-8-hydroxy-7,8-dihydronaphthalene;1-Nitro-5-hydroxy-6-glutathionyl-5,6-dihydronaphthalene;1-Nitro-5-glutathionyl-6-hydroxy-5,6-dihydronaphthalene	C13055;C14803;C14804;C14805;C14806
pos-M497T769	2.72498e+07	8.52492e+06	1.98443e+07	decreased	0.0164497	0.0242956	0.00786713	0.0702386	1.516														3	Postin;(3beta,17alpha,23S,24S)-17,23-Epoxy-3,24,29-trihydroxy-27-norlanost-8-en-15-one;(3beta,17alpha,23S)-17,23-Epoxy-3,28,29-trihydroxy-27-norlanost-8-en-24-one	HMDB0005772;HMDB0035144;HMDB0035221	1	Delcorine	C08675
pos-M497T784	6.18736e+06	3.01406e+06	3.89949e+06	decreased	0.00641521	0.00150517	0.00524476	0.193233	1.56108														3	Postin;(3beta,17alpha,23S,24S)-17,23-Epoxy-3,24,29-trihydroxy-27-norlanost-8-en-15-one;(3beta,17alpha,23S)-17,23-Epoxy-3,28,29-trihydroxy-27-norlanost-8-en-24-one	HMDB0005772;HMDB0035144;HMDB0035221	1	Delcorine	C08675
pos-M498T522	1.41662e+06	443377	1.10437e+06	decreased	0.0336926	0.0914984	0.00786713	0.0878239	1.04144														2	2,3-Dehydrosilybin;2,3-Dehydrosilychristin	HMDB0040513;HMDB0040514	1	Cryptocyanin	C17880
pos-M498T770	8.01612e+06	2.80013e+06	5.21894e+06	decreased	0.0139465	0.00640016	0.00786713	0.0878239	1.33571														0	-	-	0	-	-
pos-M498T784	1.71688e+06	807313	996711	decreased	0.0392988	0.0106308	0.0229021	0.363842	1.1271														0	-	-	0	-	-
pos-M499T768_2	1.98261e+06	560555	1.29816e+06	decreased	0.0164497	0.0203537	0.0020979	0.133073	1.44211														0	-	-	0	-	-
pos-M501T445	135890	78152.2	101127	decreased	0.039822	0.0387156	0.0115385	0.314788	1.11425														15	Isorhamnetin 7-glucoside;Nepitrin;Pedaliin;Estragonoside;Alliumoside A;8-Hydroxyluteolin 4'-methyl ether 8-glucoside;Azaleatin 3-glucoside;2-O-(4-Hydroxycinnamoyl)-1-O-galloyl-beta-D-glucopyranoside;1,3,5,8-Tetrahydroxy-6-methoxy-2-methylanthraquinone 8-O-b-D-glucoside;Pollenin B;6-Methoxyluteolin 3'-glucoside;Eupafolin 4'-glucoside;Hesperetin 3'-O-glucuronide;Hesperetin 7-O-glucuronide;Artomunox…	HMDB0029479;HMDB0030548;HMDB0030805;HMDB0033650;HMDB0036120;HMDB0037332;HMDB0037360;HMDB0039190;HMDB0039211;HMDB0039338;HMDB0040509;HMDB0040510;HMDB0041743;HMDB0041745;HMDB0040533	1	Penoxsulam	C18481
pos-M511T549	232636	186804	284891	decreased	0.0231334	0.0254698	0.299126	0.00462773	1.42314														0	-	-	0	-	-
pos-M512T761	417656	143223	253613	decreased	0.0124655	0.00666692	0.00524476	0.0702386	1.4321														0	-	-	0	-	-
pos-M513T869	2.19173e+06	1.46567e+06	2.02508e+06	decreased	0.0192493	0.0261531	0.00524476	0.0330111	1.65061														7	7',8'-Dihydro-8'-hydroxyreticulataxanthin;Soyasapogenol A;Camelliagenin A;Priverogenin B;(3alphaOH,20S,24S)-3,19:20,24-Diepoxydammarane-3,25-diol;Ganoderiol A;20,24-Epoxy-25,26-dihydroxydammaran-3-one	HMDB0039090;HMDB0034505;HMDB0034528;HMDB0034644;HMDB0034683;HMDB0035326;HMDB0039692	3	Sapelin_A;Bryodulcosigenin;Soyasapogenol_A	C08634;C08789;C17419
pos-M513T912	781789	488311	615811	decreased	0.0084861	0.00323059	0.00332168	0.0702386	1.57928														1	LysoPC(16:0)	HMDB0010382	0	-	-
pos-M514T788	1.67921e+06	493732	633692	decreased	0.00583757	0.000517618	0.00786713	0.269848	1.14382														0	-	-	0	-	-
pos-M515T788	521587	103797	175886	decreased	0.000589644	4.67492e-05	0.00122378	0.108803	1.91518														0	-	-	0	-	-
pos-M516T815	455086	333091	556897	decreased	0.0134573	0.0153811	0.114161	0.0096668	1.53801														0	-	-	0	-	-
pos-M519T522	1.47716e+07	7.11546e+06	1.36899e+07	decreased	0.0195621	0.0688362	0.0115385	0.0135747	1.3326														9	6''-Malonylgenistin;6''-Malonylcosmosiin;4'-Methyl-(-)-epigallocatechin 3'-glucuronide;4'-Methyl-(-)-epigallocatechin 7-glucuronide;1-Nitro-5-glutathionyl-6-hydroxy-5,6-dihydronaphthalene;1-Nitro-5-hydroxy-6-glutathionyl-5,6-dihydronaphthalene;1-Nitro-7-glutathionyl-8-hydroxy-7,8-dihydronaphthalene;1-Nitro-7-hydroxy-8-glutathionyl-7,8-dihydronaphthalene;Melledonal C	HMDB0029529;HMDB0037346;HMDB0041675;HMDB0041676;HMDB0060326;HMDB0060327;HMDB0060329;HMDB0060330;HMDB0035866	7	Apigenin_7-(6''-malonylglucoside);Malonylgenistin;Oxytetracycline_hydrochloride;1-Nitro-7-hydroxy-8-glutathionyl-7,8-dihydronaphthalene;1-Nitro-7-glutathionyl-8-hydroxy-7,8-dihydronaphthalene;1-Nitro-5-hydroxy-6-glutathionyl-5,6-dihydronaphthalene;1-Nitro-5-glutathionyl-6-hydroxy-5,6-dihydronaphthalene	C10020;C16192;C13055;C14803;C14804;C14805;C14806
pos-M520T522	3.23299e+06	1.48672e+06	2.85744e+06	decreased	0.0230142	0.0808679	0.0115385	0.0185109	1.39332														0	-	-	1	Pelargonidin_3-O-(6-O-malonyl-beta-D-glucoside)	C12642
pos-M523T759	526925	228241	474845	decreased	0.0361794	0.0537865	0.0311189	0.0185109	1.60627														3	26-Methyl nigranoate;3b,18b-3-Methoxy-11-oxo-12-oleanen-30-oic acid;Methyl 3b,24-dihydroxy-11,13(18)-oleanadien-30-oate	HMDB0033409;HMDB0034516;HMDB0035257	0	-	-
pos-M534T869	1.66243e+07	1.30986e+07	1.64761e+07	decreased	0.0141027	0.00785052	0.00332168	0.0185109	1.76564														0	-	-	0	-	-
pos-M534T911	1.62737e+07	1.15428e+07	1.42563e+07	decreased	0.0319325	0.0383451	0.00524476	0.108803	1.3845														7	Cucurbitacin D;Ganoderic acid A;Ganoderenic acid C;Ganoderic acid B;Ganoderic acid delta;Ganoderic acid epsilon;Probucol	HMDB0034695;HMDB0034931;HMDB0035382;HMDB0035719;HMDB0036306;HMDB0036307;HMDB0015537	4	Cucurbitacin_D;Cucurbitacin_L;Adynerin;Probucol	C08796;C08802;C08845;C07373
pos-M535T869	3.91912e+06	3.10761e+06	3.91335e+06	decreased	0.0166394	0.0207021	0.00332168	0.0249897	1.56489														0	-	-	2	Terpendole_K;Mycalamide_B	C20552;C17009
pos-M536T697	202225	128923	181816	decreased	0.0263152	0.0344566	0.00332168	0.0702386	1.33394														2	Validamycin B;trans-Zeatin-O-glucoside riboside	HMDB0036593;HMDB0032880	2	Grepafloxacin_glucuronide;Validamycin_B	C11597;C21293
pos-M567T837	1.99281e+06	563616	692642	decreased	0.0049414	0.00187662	0.00524476	0.474702	1.38375														5	5'-Hydroxycastavinol;Cassiaside B;Mulberroside F;o-O-glucuronide rosiglitazone;p-O-glucuronide rosiglitazone	HMDB0029813;HMDB0038477;HMDB0040126;HMDB0060857;HMDB0060862	1	Karwinskione	C09944
pos-M594T912	969621	743216	1.2013e+06	decreased	0.00342473	0.00302442	0.0115385	0.00308515	1.72251														2	Endomorphin-2;Kinetensin 4-7	HMDB0005774;HMDB0012986	1	Pateamine	C19917
pos-M600T911	1.06618e+07	8.5339e+06	1.19079e+07	decreased	0.001341	0.00253553	0.00786713	0.000102838	1.94774														0	-	-	1	Aralionine_A	C09999
pos-M601T911	2.8348e+06	2.2519e+06	3.16871e+06	decreased	0.00211715	0.00757569	0.0164336	0.000102838	1.81565														0	-	-	0	-	-
pos-M641T914	579356	385123	783359	decreased	0.0256153	0.0147788	0.173776	0.0096668	1.49214														0	-	-	1	8-Demethyl-8-(2-O-methyl-alpha-L-rhamnosyl)tetracenomycin_C	C20975
pos-M654T911	2.90447e+06	2.02901e+06	2.7895e+06	decreased	0.0280707	0.0331196	0.00332168	0.0702386	1.38193														0	-	-	2	Rifamycin_W-hemiacetal;Mesaconitine	C14722;C08698
pos-M662T911	551524	388305	647459	decreased	0.0185336	0.0252355	0.0164336	0.0135747	1.58232														0	-	-	1	Demethyl-desacetyl-rifamycin_S	C14724
pos-M668T911	1.15685e+06	869859	1.35474e+06	decreased	0.00541131	0.00315769	0.0311189	0.00123406	1.85869														0	-	-	1	Aconitine	C06091
pos-M680T910	3.03504e+06	2.10748e+06	3.54779e+06	decreased	0.032017	0.0261113	0.0115385	0.0430893	1.5485														1	(3a,5b,7a,12a)-24-[(carboxymethyl)amino]-1,12-dihydroxy-24-oxocholan-3-yl-b-D-Glucopyranosiduronic acid	HMDB0002472	0	-	-
pos-M682T70	865867	624905	769591	decreased	0.0439135	0.0388638	0.0164336	0.161251	1.3876														0	-	-	0	-	-
pos-M682T930	3.21794e+07	2.22568e+07	2.74422e+07	decreased	0.0241976	0.0198686	0.00786713	0.133073	1.41677														1	(3a,5b)-24-oxo-24-[(2-sulfoethyl)amino]cholan-3-yl-b-D-Glucopyranosiduronic acid	HMDB0002429	0	-	-
pos-M692T71	437532	270877	347072	decreased	0.0242054	0.0140179	0.0020979	0.314788	1.46023														0	-	-	0	-	-
pos-M736T911	339859	204239	462848	decreased	0.00424627	0.00708698	0.0417832	0.000719868	1.65243														0	-	-	0	-	-
pos-M748T911	744284	531903	813166	decreased	0.0182086	0.0497703	0.0115385	0.0135747	1.45917														0	-	-	0	-	-
pos-M74T461	301965	175937	211926	decreased	0.0208004	0.00721586	0.0115385	0.229535	1.3445														0	-	-	0	-	-
pos-M767T74	698152	562533	840094	decreased	0.000704709	0.000474028	0.0020979	0.000411353	2.04017														0	-	-	0	-	-
pos-M794T71	918199	575345	765288	decreased	0.0256961	0.0226213	0.0020979	0.193233	1.32481														0	-	-	0	-	-
pos-M818T589	52325.6	29537.3	76054.8	decreased	0.00118672	0.000351645	0.0311189	0.000719868	2.04569														1	Theogallinin	HMDB0040434	0	-	-
pos-M846T576	321413	267560	433493	decreased	0.0273137	0.020624	0.469755	0.0135747	1.26349														0	-	-	0	-	-
pos-M887T70	421354	251756	364478	decreased	0.00606054	0.00866877	0.00332168	0.0330111	1.77269														32	TG(14:0/22:4(7Z,10Z,13Z,16Z)/o-18:0);TG(14:0/o-18:0/22:4(7Z,10Z,13Z,16Z));TG(16:0/20:4(5Z,8Z,11Z,14Z)/o-18:0);TG(16:0/20:4(8Z,11Z,14Z,17Z)/o-18:0);TG(16:0/o-18:0/20:4(5Z,8Z,11Z,14Z));TG(16:0/o-18:0/20:4(8Z,11Z,14Z,17Z));TG(18:0/18:4(6Z,9Z,12Z,15Z)/o-18:0);TG(18:0/o-18:0/18:4(6Z,9Z,12Z,15Z));TG(16:1(9Z)/20:3(5Z,8Z,11Z)/o-18:0);TG(16:1(9Z)/20:3n6/o-18:0);TG(16:1(9Z)/o-18:0/20:3(5Z,8Z,11Z));TG(16:1(…	HMDB0042720;HMDB0042952;HMDB0044388;HMDB0044556;HMDB0044658;HMDB0044664;HMDB0045342;HMDB0045472;HMDB0048698;HMDB0048830;HMDB0049055;HMDB0049061;HMDB0049428;HMDB0049575;HMDB0049688;HMDB0049695;HMDB0050040;HMDB0050180;HMDB0050287;HMDB0050294;HMDB0051030;HMDB0052635;HMDB0052831;HMDB0052984;HMDB0052998;HMDB0053760;HMDB0054044;HMDB0054648;HMDB0055217;HMDB0055224;HMDB0055380;HMDB0055550	0	-	-
pos-M912T567_3	200855	160772	232539	decreased	0.0343722	0.0167691	0.21049	0.00462773	1.62513														0	-	-	0	-	-
pos-M921T936	1.79627e+06	1.32692e+06	2.69516e+06	decreased	0.043085	0.0956129	0.680594	0.0330111	1.23625														6	PGP(18:0/22:6(4Z,7Z,10Z,13Z,16Z,19Z));PGP(18:1(11Z)/22:5(4Z,7Z,10Z,13Z,16Z));PGP(18:1(11Z)/22:5(7Z,10Z,13Z,16Z,19Z));PGP(18:1(9Z)/22:5(4Z,7Z,10Z,13Z,16Z));PGP(18:1(9Z)/22:5(7Z,10Z,13Z,16Z,19Z));PGP(18:2(9Z,12Z)/22:4(7Z,10Z,13Z,16Z))	HMDB0013516;HMDB0013529;HMDB0013530;HMDB0013544;HMDB0013545;HMDB0013558	0	-	-
pos-M964T71	802100	535580	715182	decreased	0.0238068	0.0115971	0.00786713	0.055327	1.54478														29	TG(18:0/22:4(7Z,10Z,13Z,16Z)/o-18:0);TG(18:0/o-18:0/22:4(7Z,10Z,13Z,16Z));TG(20:0/20:4(5Z,8Z,11Z,14Z)/o-18:0);TG(20:0/20:4(8Z,11Z,14Z,17Z)/o-18:0);TG(20:0/o-18:0/20:4(5Z,8Z,11Z,14Z));TG(20:0/o-18:0/20:4(8Z,11Z,14Z,17Z));TG(22:0/18:4(6Z,9Z,12Z,15Z)/o-18:0);TG(22:0/o-18:0/18:4(6Z,9Z,12Z,15Z));TG(20:1(11Z)/20:3(5Z,8Z,11Z)/o-18:0);TG(20:1(11Z)/20:3n6/o-18:0);TG(20:1(11Z)/o-18:0/20:3(5Z,8Z,11Z));TG(20…	HMDB0045261;HMDB0045469;HMDB0045996;HMDB0046152;HMDB0046246;HMDB0046252;HMDB0046880;HMDB0047000;HMDB0050546;HMDB0050660;HMDB0050852;HMDB0050858;HMDB0051084;HMDB0051696;HMDB0051815;HMDB0051904;HMDB0051911;HMDB0052710;HMDB0052836;HMDB0053040;HMDB0053497;HMDB0053641;HMDB0053796;HMDB0054066;HMDB0054500;HMDB0054675;HMDB0055245;HMDB0055392;HMDB0055560	0	-	-
pos-M972T886	4.52321e+06	2.8715e+06	3.73405e+06	decreased	0.0357767	0.0187104	0.0229021	0.055327	1.45011														0	-	-	0	-	-
pos-M974T884	1.43831e+06	861468	1.08482e+06	decreased	0.0436469	0.0233698	0.0115385	0.474702	1.28681														0	-	-	0	-	-
pos-M996T884	5.94179e+06	4.18313e+06	5.43752e+06	decreased	0.0417863	0.0288316	0.0229021	0.055327	1.49059														0	-	-	0	-	-
pos-M997T884	2.53782e+06	1.64966e+06	2.51678e+06	decreased	0.0166394	0.00590463	0.0164336	0.00678733	1.87106														0	-	-	0	-	-
neg-M101T898_2	3.05338e+06	4.33704e+06	3.10837e+06	enhanced	0.0454501	0.027363	0.00786713	0.0878239	1.46633														0	-	-	0	-	-
neg-M149T37	373758	541443	373990	enhanced	0.0133745	0.040088	0.00332168	0.0249897	1.1253														23	3'-carboxy-alpha-chromanol;Hydrocinnamic acid;4-Ethylbenzoic acid;3-Methylphenylacetic acid;3,4-Dimethylbenzoic acid;4-Coumaryl alcohol;2-Phenylpropionate;2-Methoxy-4-vinylphenol;Benzyl acetate;o-Tolyl acetate;p-Tolyl acetate;2'-Methoxyacetophenone;4'-Methoxyacetophenone;2'-Hydroxy-5'-methylacetophenone;Methyl phenylacetate;Ethyl benzoate;4-Ethoxybenzaldehyde;1-Phenylethyl formate;2-Ethyl-4-(2-fu…	HMDB0062349;HMDB0000764;HMDB0002097;HMDB0002222;HMDB0002237;HMDB0003654;HMDB0011743;HMDB0013744;HMDB0031310;HMDB0032073;HMDB0032075;HMDB0032569;HMDB0032570;HMDB0032592;HMDB0032617;HMDB0033967;HMDB0033970;HMDB0037715;HMDB0038355;HMDB0040428;HMDB0040925;HMDB0059824;HMDB0039238	10	Tolylacetate;4-Coumaryl_alcohol;Phenylpropanoate;p-Hydroxypropiophenone;Benzyl_acetate;4-Hydroxydihydrocinnamaldehyde;4-Vinylguaiacol;Phenyl_glycidyl_ether;(2E,4E,6E)-4-Methylocta-2,4,6-trienedial;6-Benzylaminopurine	C01963;C02646;C05629;C13342;C15513;C16706;C17883;C19291;C20697;C11263
neg-M149T904_2	560558	835681	626812	enhanced	0.0172246	0.011511	0.0115385	0.0135747	1.48678														0	-	-	0	-	-
neg-M150T456	384113	495743	262378	enhanced	0.011141	0.00321672	0.141608	0.00462773	1.60911														0	-	-	0	-	-
neg-M155T832_2	1.45426e+06	1.75296e+06	1.09631e+06	enhanced	0.00135886	0.000398988	0.0548951	0.00195393	1.80141														10	9-Pentadecenoic acid;Isobutyl 10-undecenoate;Exaltolide;Butyl undecylenate;Rhodinyl isovalerate;Menthyl isovalerate;Citronellyl pentanoate;Citronellyl isovalerate;Auberganol;15,5-Farnesanolide	HMDB0029765;HMDB0032347;HMDB0034455;HMDB0036426;HMDB0037190;HMDB0037211;HMDB0037229;HMDB0038954;HMDB0039715;HMDB0040997	2	Cryptomeridiol;2,6-Diamino-7-hydroxy-azelaic_acid	C17676;C12025
neg-M163T587	832746	1.24359e+06	498040	enhanced	0.00012643	1.90528e-05	0.0164336	0.000102838	2.21329														25	GlcNAc-GlcA-(Gal)2-Xyl;L-Fucose-1P;N-Acetylglucosamine-1P;N-Acetylglucosamine-6P;L-Fucose;Rhamnose;1,5-Anhydrosorbitol;Beta-D-Fucose;3-Deoxyfructose;L-Rhamnulose;2-Deoxygalactopyranose;D-Fucose;2-O-Methyl-D-xylose;Alpha-L-fucose;beta-L-fucose;L-Fuculose;Butyl isopropyl disulfide;Butyl propyl disulfide;1-(Methylthio)-1-hexanethiol;N-acetyltryptophan;Methylphenobarbital;Nigellicine;cyclic 6-Hydroxy…	HMDB0062477;HMDB0062489;HMDB0062498;HMDB0062499;HMDB0000174;HMDB0000849;HMDB0002712;HMDB0003081;HMDB0005876;HMDB0010207;HMDB0012327;HMDB0029196;HMDB0033821;HMDB0059624;HMDB0059625;HMDB0060267;HMDB0033050;HMDB0033051;HMDB0039783;HMDB0013713;HMDB0014987;HMDB0030269;HMDB0060810;HMDB0028981;HMDB0029023	26	L-Rhamnose;2-Deoxy-D-glucose;L-Rhamnulose;6-Deoxy-D-galactose;6-Deoxy-L-galactose;D-Rhamnose;L-Fuculose;beta-D-Fucose;beta-L-Rhamnose;L-Rhamnofuranose;alpha-L-Rhamnose;6-Deoxy-D-glucose;2-Deoxy-D-galactose;1,5-Anhydro-D-glucitol;(+)-Quercitol;(-)-Viburnitol;Quinovose;1,5-Anhydro-D-mannitol;alpha-L-Fucopyranose;beta-L-Fucopyranose;6-Deoxy-L-altrose;6-Deoxy-D-talose;Phenolic_steroid;3-Deoxyestradio…	C00507;C00586;C00861;C01018;C01019;C01684;C01721;C02095;C02338;C02431;C02476;C02522;C02781;C07326;C08258;C08259;C08352;C16538;C20835;C20836;C21033;C21058;C02453;C14239;C03137;C07829
neg-M163T605	1.95252e+06	2.42645e+06	820861	enhanced	0.000729287	0.00431446	0.299126	0.000205677	1.78699														25	GlcNAc-GlcA-(Gal)2-Xyl;L-Fucose-1P;N-Acetylglucosamine-1P;N-Acetylglucosamine-6P;L-Fucose;Rhamnose;1,5-Anhydrosorbitol;Beta-D-Fucose;3-Deoxyfructose;L-Rhamnulose;2-Deoxygalactopyranose;D-Fucose;2-O-Methyl-D-xylose;Alpha-L-fucose;beta-L-fucose;L-Fuculose;Butyl isopropyl disulfide;Butyl propyl disulfide;1-(Methylthio)-1-hexanethiol;N-acetyltryptophan;Methylphenobarbital;Nigellicine;cyclic 6-Hydroxy…	HMDB0062477;HMDB0062489;HMDB0062498;HMDB0062499;HMDB0000174;HMDB0000849;HMDB0002712;HMDB0003081;HMDB0005876;HMDB0010207;HMDB0012327;HMDB0029196;HMDB0033821;HMDB0059624;HMDB0059625;HMDB0060267;HMDB0033050;HMDB0033051;HMDB0039783;HMDB0013713;HMDB0014987;HMDB0030269;HMDB0060810;HMDB0028981;HMDB0029023	26	L-Rhamnose;2-Deoxy-D-glucose;L-Rhamnulose;6-Deoxy-D-galactose;6-Deoxy-L-galactose;D-Rhamnose;L-Fuculose;beta-D-Fucose;beta-L-Rhamnose;L-Rhamnofuranose;alpha-L-Rhamnose;6-Deoxy-D-glucose;2-Deoxy-D-galactose;1,5-Anhydro-D-glucitol;(+)-Quercitol;(-)-Viburnitol;Quinovose;1,5-Anhydro-D-mannitol;alpha-L-Fucopyranose;beta-L-Fucopyranose;6-Deoxy-L-altrose;6-Deoxy-D-talose;Phenolic_steroid;3-Deoxyestradio…	C00507;C00586;C00861;C01018;C01019;C01684;C01721;C02095;C02338;C02431;C02476;C02522;C02781;C07326;C08258;C08259;C08352;C16538;C20835;C20836;C21033;C21058;C02453;C14239;C03137;C07829
neg-M185T71	943101	1.14415e+06	538677	enhanced	0.00150344	0.000603254	0.299126	0.000102838	1.41042														6	2-Phosphoglyceric acid;3-Phosphoglyceric acid;2-Phospho-D-glyceric acid;(2R)-2-Hydroxy-3-(phosphonatooxy)propanoate;Diethyldithiophosphate;8-Chloroxanthine	HMDB0000362;HMDB0000807;HMDB0003391;HMDB0060180;HMDB0061736;HMDB0006039	3	3-Phospho-D-glycerate;Glycerate_3-phosphate;2-Phospho-D-glycerate	C00197;C00597;C00631
neg-M201T549	8.61756e+06	4.79726e+07	2.98321e+07	enhanced	0.00254849	0.00837011	0.000699301	0.161251	1.57877														2	4-ethylphenylsulfate;3-ethylphenyl Sulfate	HMDB0062551;HMDB0062721	0	-	-
neg-M202T549	1.13449e+06	3.76622e+06	2.65273e+06	enhanced	0.00830602	0.0124587	0.00332168	0.229535	1.48821														0	-	-	0	-	-
neg-M208T2	86118.7	164636	136849	enhanced	0.0198994	0.0331869	0.000699301	0.600884	1.11102														6	4-(Methylnitrosamino)-1-(3-pyridyl)-1-butanol;Oxoamide;N'-Hydroxymethylnorcotinine;Hydroxycotinine;Cotinine N-oxide;5'-Hydroxycotinine	HMDB0041809;HMDB0001004;HMDB0001324;HMDB0001390;HMDB0001411;HMDB0001427	3	4-(Methylnitrosamino)-1-(3-pyridyl)-1-butanol;Acanthicifoline;2,6-Dihydroxy-N-methylmyosmine	C19574;C09907;C16151
neg-M217T3	170622	300146	227870	enhanced	0.0179216	0.0227026	0.00332168	0.269848	1.35663														31	Nookatone;(5alpha,10alpha)-3,7(11)-Eudesmadien-2-one;(5beta,7beta,10beta)-3,11-Eudesmadien-2-one;beta-Sinensal;Solavetivone;Patchoulenone;Valerenal;Furanoeremophilane;Dendrolasin;1,3,5-Bisabolatrien-10-one;(E)-10,11-Dihydro-alpha-atlantone;Zerumbone;beta-Santalal;Vulgarone A;Mustakone;alpha-Santalal;alpha-Turmerone;(+)-4,11-Eudesmadien-3-one;Curlone;Vulgarone B;beta-Atlantone;Xanthorrhizol;Calamu…	HMDB0013687;HMDB0035081;HMDB0035082;HMDB0035643;HMDB0035657;HMDB0035747;HMDB0035786;HMDB0035835;HMDB0036071;HMDB0036109;HMDB0036201;HMDB0036667;HMDB0036718;HMDB0036733;HMDB0036797;HMDB0036813;HMDB0037000;HMDB0037061;HMDB0037068;HMDB0038164;HMDB0038187;HMDB0038195;HMDB0038200;HMDB0038201;HMDB0038215;HMDB0038511;HMDB0039637;HMDB0040686;HMDB0013693;HMDB0036443;HMDB0094674	17	alpha-Sinensal;beta-Sinensal;Solavetivone;alpha-Vetivone;beta-Vetivone;(+)-8-Hydroxycalamenene;Dendrolasin;Germacrone;alpha-Cyperone;Turmerone;Cyperotundone;Nootkatone;Albaflavenone;Germacra-1(10),4,11(13)-trien-12-al;Pentalen-13-al;Zerumbone;Artemisinic_aldehyde	C09729;C09730;C09737;C09744;C09745;C09938;C16779;C16966;C17090;C17494;C17501;C17914;C17954;C19677;C19939;C20262;C20308
neg-M236T90	6.0683e+06	1.03655e+07	5.36744e+06	enhanced	0.00746469	0.00304229	0.0311189	0.00678733	1.70804														2	Methyl 7-epi-12-hydroxyjasmonate glucoside;D-Linalool 3-(6''-malonylglucoside)	HMDB0031763;HMDB0040729	0	-	-
neg-M239T484	2.36567e+06	4.15223e+06	3.39318e+06	enhanced	0.00597442	0.0025787	0.000699301	0.314788	1.46656														2	Dantron;Xanthopurpurin	HMDB0029752;HMDB0036006	5	Alizarin;Danthron;Anthrafravic_acid;Trifloxystrobin;12alpha-Bromo-11beta-hydroxypregn-4-ene-3,20-dione	C01474;C10312;C14267;C18562;C14669
neg-M242T425	434680	1.08065e+06	650940	enhanced	0.0352282	0.117652	0.0164336	0.0878239	1.39935														1	2,2'-Dithenyl sulfide	HMDB0032982	0	-	-
neg-M242T445	664134	1.67579e+06	941553	enhanced	0.0490782	0.0436344	0.0311189	0.0878239	1.37834														1	2,2'-Dithenyl sulfide	HMDB0032982	0	-	-
neg-M243T445	115745	178658	110163	enhanced	0.0365524	0.0620297	0.0115385	0.0430893	1.33808														0	-	-	3	Sulfoquinovose;6-Deoxy-6-sulfo-D-fructose;3-Amino-4,7-dihydroxy-8-chlorocoumarin	C20829;C20830;C12469
neg-M248T620	62347.2	128004	90696.5	enhanced	0.0205412	0.076057	0.00524476	0.0330111	1.45596														0	-	-	2	Difenzoquat;2-Oxo-10-methylthiodecanoic_acid	C18717;C17232
neg-M255T847	5.73299e+07	9.28612e+07	7.34047e+07	enhanced	0.0248324	0.0103139	0.0164336	0.600884	1.4826														10	Palmitic acid;Trimethyltridecanoic acid;Isopalmitic acid;Butyl dodecanoate;Dodecyl butyrate;Hexyl decanoate;Octyl octanoate;Ethyl tetradecanoate;Dodecyl 2-methylpropanoate;Cerebronic acid	HMDB0000220;HMDB0002396;HMDB0031068;HMDB0032065;HMDB0032249;HMDB0032324;HMDB0033166;HMDB0034153;HMDB0036210;HMDB0039540	2	Hexadecanoic_acid;2-Hydroxytetracosanoic_acid	C00249;C17873
neg-M259T855	3.92685e+06	5.19517e+06	3.93125e+06	enhanced	0.00929348	0.00516631	0.0229021	0.00123406	1.66751														0	-	-	1	5alpha-Androstane	C01554
neg-M281T905	3.47561e+08	5.21882e+08	4.23762e+08	enhanced	0.00560293	0.00835733	0.00122378	0.0702386	1.56201	[M-H]-	85.3	88	77.1	50	65.39925:4550 69.06754:5257 132.42429:4619 192.42062:4758 237.32924:5497 281.2468:3369910	Oleic acid	C18H34O2	Lipids and lipid-like molecules	Fatty Acyls	HMDB0000207	C00712	-	8	Oleic acid;Elaidic acid;Vaccenic acid;(Z)-13-Octadecenoic acid;Ethyl 9-hexadecenoate;13Z-octadecenoic acid;7Z-octadecenoic acid;Octadec-9-enoic Acid	HMDB0000207;HMDB0000573;HMDB0003231;HMDB0041480;HMDB0059871;HMDB0062218;HMDB0062242;HMDB0062703	5	(9Z)-Octadecenoic_acid;(9E)-Octadecenoic_acid;(6Z)-Octadecenoic_acid;(11E)-Octadecenoic_acid;omega-Cycloheptylundecanoic_acid	C00712;C01712;C08363;C08367;C12103
neg-M283T851	3.51627e+07	4.41615e+07	3.19596e+07	enhanced	0.00163278	0.00013538	0.00122378	0.00123406	2.04656														0	-	-	0	-	-
neg-M283T892_3	6.82146e+07	1.08337e+09	4.84266e+07	enhanced	0.0316817	0.258436	0.21049	0.0249897	1.12703	[M-H]-	85.1	88	75.8	50	56.8564:626394 76.18944:685141 78.12835:669664 106.58655:620577 112.91428:730026 139.27371:688947 215.41483:761654 215.60503:2054450 215.62883:1577978 234.12756:714476 236.79234:728134 265.25272:1144087 283.26273:400301984	Stearic acid	C18H36O2	Lipids and lipid-like molecules	Fatty Acyls	HMDB0000827	C01530	-	0	-	-	0	-	-
neg-M284T690	111290	157685	125514	enhanced	0.0430173	0.0562379	0.0164336	0.133073	1.1801														0	-	-	0	-	-
neg-M284T851	7.32652e+06	9.17547e+06	6.66685e+06	enhanced	0.00204532	0.000246589	0.00332168	0.000719868	1.99987														0	-	-	0	-	-
neg-M297T598	2.05309e+07	2.93849e+07	8.62623e+06	enhanced	0.000174455	1.96602e-05	0.0711538	0.000102838	2.07744														6	Toxin T2 tetrol;3,7,8,15-Scirpenetetrol;1-Methyladenosine;N6-Methyladenosine;2'-O-Methyladenosine;3'-O-Methyladenosine	HMDB0036159;HMDB0037560;HMDB0003331;HMDB0004044;HMDB0004326;HMDB0006023	4	Sesamex;Neoilludin_A;1-Methyladenosine;O6-Methyl-2'-deoxyguanosine	C19146;C19956;C02494;C05031
neg-M297T622	3.08367e+06	4.22682e+06	1.59592e+06	enhanced	0.000391998	1.5877e-05	0.0548951	0.000205677	2.07278														6	Toxin T2 tetrol;3,7,8,15-Scirpenetetrol;1-Methyladenosine;N6-Methyladenosine;2'-O-Methyladenosine;3'-O-Methyladenosine	HMDB0036159;HMDB0037560;HMDB0003331;HMDB0004044;HMDB0004326;HMDB0006023	4	Sesamex;Neoilludin_A;1-Methyladenosine;O6-Methyl-2'-deoxyguanosine	C19146;C19956;C02494;C05031
neg-M298T598	2.97665e+06	4.40624e+06	1.33912e+06	enhanced	0.000133229	1.47016e-05	0.0907343	0.000102838	2.11878														0	-	-	1	2,3-Diphenyl-3-(2-pyridinyl)acrylonitrile	C15084
neg-M299T598	216941	361157	85423.1	enhanced	0.000155891	8.52141e-06	0.0311189	0.000102838	2.113														6	N-Phenylacetylphenylalanine;Morphinone;N-[2-Hydroxy-2-(4-hydroxyphenyl)ethyl]cinnamide;2-[Methyl(3-phenylpropanoyl)amino]benzoic acid;Anaxagoreine;N-(p-Hydroxyphenyl)ethyl p-hydroxycinnamide	HMDB0002372;HMDB0003563;HMDB0030191;HMDB0032845;HMDB0034669;HMDB0039521	3	Bifenazate;Morphinone;Acrophylline	C18589;C01735;C10634
neg-M303T655	771268	1.16053e+06	912745	enhanced	0.0390093	0.0897064	0.00786713	0.161251	1.22376														4	p-HPEA-EDA;Matricarin;3'-Deoxyoleacein;Rutaecarpine	HMDB0029305;HMDB0035790;HMDB0037494;HMDB0042010	4	Angustibalin;Arteglasin_A;Linifolin_A;Rutaecarpine	C09293;C09303;C09496;C09238
neg-M303T855_3	3.61036e+06	4.4784e+06	3.42221e+06	enhanced	0.0449479	0.048252	0.0417832	0.0330111	1.36708														1	Lauroyl diethanolamide	HMDB0032358	0	-	-
neg-M303T879	6.82711e+07	1.60124e+08	1.05072e+08	enhanced	0.00498828	0.00135349	0.00034965	0.0330111	1.39272	[M-H]-	85.9	84.4	81.7	60	59.01385:21762 74.36585:2561 93.00069:3492 103.84776:2293 112.79202:2474 116.43103:2251 129.76236:2361 134.99385:16237 136.97337:6814 149.00941:6913 150.98755:6208 154.94783:2745 176.66936:2866 205.19646:4724 259.2446:16527 287.15115:14055 303.1825:151530 303.23349:172339	Arachidonic acid	C20H32O2	Lipids and lipid-like molecules	Fatty Acyls	HMDB0001043	C00219	-	42	Arachidonic acid;Cis-8,11,14,17-Eicosatetraenoic acid;Mesterolone;Drostanolone;Sideridiol;ent-17-Hydroxy-16beta-kauran-19-al;Yucalexin P21;Copalic acid;Junicedral;7,13-Eperudien-15-oic acid;Oryzalexin S;Oryzalexin E;Arachidonate;Boswellic acid;Betulinic acid;Sandosapogenol;(+-)-Ethyl 3-hydroxy-2-methylbutyrate;Ganodermanondiol;Soyasapogenol E;Katonic acid;3-Epikatonic acid;beta-Elemolic acid;3alp…	HMDB0001043;HMDB0002177;HMDB0006036;HMDB0014996;HMDB0036702;HMDB0036721;HMDB0036754;HMDB0036829;HMDB0036830;HMDB0037824;HMDB0039687;HMDB0039702;HMDB0060102;HMDB0002388;HMDB0030094;HMDB0031882;HMDB0032256;HMDB0033020;HMDB0034652;HMDB0034654;HMDB0034655;HMDB0034961;HMDB0034962;HMDB0034964;HMDB0035119;HMDB0035263;HMDB0035315;HMDB0035353;HMDB0035511;HMDB0035775;HMDB0036675;HMDB0036757;HMDB0036962;HMD…	19	Sodium_oleate;Arachidonate;Acutilol_A;2-Ketoepimanool;Taxa-4(20),11(12)-dien-5alpha,13alpha-diol;Methandriol;Metholone;3alpha-Hydroxy-2alpha-methyl-5alpha-androstan-17-one;17-Methyl-5alpha-androst-2-ene-1alpha,17beta-diol;17beta-Hydroxy-4alpha-methyl-5alpha-androstan-3-one;3beta-Methoxyandrost-5-en-16beta-ol;Dihydroabietic_acid;Abieta-7,13-dien-18,18-diol;Betulinic_acid;alpha-Elemolic_acid;Ursoli…	C18601;C00219;C09057;C09124;C11897;C14493;C14605;C14956;C15176;C15252;C15367;C17920;C20329;C08619;C08623;C08988;C17148;C17420;C20510
neg-M304T855	1.18366e+09	1.42413e+09	1.17921e+09	enhanced	0.0195621	0.00748991	0.0115385	0.0135747	1.68496														0	-	-	0	-	-
neg-M305T870	1.06898e+09	1.38566e+09	9.33663e+08	enhanced	0.0117373	0.00165041	0.0164336	0.00678733	1.78658	[M-H]-	90.4	94	76.4	80	52.07351:98415 56.79479:99617 59.01381:1223886 59.11955:93183 60.51557:96819 62.45784:97168 68.84745:96876 71.0137:240244 83.05051:145967 86.52716:133339 112.98649:111373 217.48322:224179 261.25879:375347 285.4299:109219 287.24008:248575 303.23358:130144 303.78421:100346 305.25031:42157148	5,8,11-Eicosatrienoic acid	C20H34O2	Lipids and lipid-like molecules	Fatty Acyls	HMDB0010378	null	-	5	8,11,14-Eicosatrienoic acid;5,8,11-Eicosatrienoic acid ;Sciadonic acid;Sagittariol;11,14,17-Eicosatrienoic acid	HMDB0002925;HMDB0010378;HMDB0031058;HMDB0036835;HMDB0060039	8	(8Z,11Z,14Z)-Icosatrienoic_acid;2,7,11-Cembratrien-4,6-diol;Plaunotol;2alpha-Methyl-5alpha-androstane-3alpha,17beta-diol;2alpha-Methyl-5alpha-androstane-3beta,17beta-diol;17alpha-Methyl-5alpha-androstane-3alpha,17beta-diol;17-Methyl-5alpha-androstane-11beta,17beta-diol;Icosatrienoic_acid	C03242;C09072;C13273;C14882;C15058;C15376;C15399;C16522
neg-M306T870	2.16847e+08	2.73924e+08	1.89594e+08	enhanced	0.0101927	0.00149944	0.00786713	0.0096668	1.78364														0	-	-	0	-	-
neg-M307T870	1.90486e+07	2.41429e+07	1.65228e+07	enhanced	0.0134573	0.0021285	0.0229021	0.00678733	1.75494														0	-	-	0	-	-
neg-M307T883	7.89577e+08	1.09848e+09	8.0459e+08	enhanced	0.00324031	0.00150922	0.00122378	0.00195393	1.83296	[M-H]-	86.9	94	70.2	60	59.01332:53889 72.09168:56980 72.89141:47632 79.64323:46009 122.63254:51905 141.52045:54548 143.97009:49620 215.16354:298198 256.48358:54597 289.25241:63903 307.2644:35097352	8Z,11Z-eicosadienoic acid	C20H36O2	Lipids and lipid-like molecules	Fatty Acyls	HMDB0062432	null	-	4	Eicosadienoic acid;Sclareol;Dihomo-linoleate (20:2n6);8Z,11Z-eicosadienoic acid	HMDB0005060;HMDB0036827;HMDB0061864;HMDB0062432	2	Sclareol;Icosadienoic_acid	C09183;C16525
neg-M308T883	1.50065e+08	2.09306e+08	1.5217e+08	enhanced	0.00470586	0.00171137	0.0020979	0.00308515	1.82127														0	-	-	0	-	-
neg-M309T884	1.32302e+07	1.85713e+07	1.37946e+07	enhanced	0.0051526	0.00172207	0.00332168	0.00308515	1.81711														0	-	-	0	-	-
neg-M325T840	2.11918e+07	3.56267e+07	2.1823e+07	enhanced	0.00269762	0.000335047	0.00034965	0.00308515	2.03643														4	15beta-Hydroxydesogestrel;2-Hydroxydesogestrel;3a-Hydroxydesogestrel;3b-Hydroxydesogestrel	HMDB0060707;HMDB0060719;HMDB0060755;HMDB0060756	2	Promegestone;12alpha-Methylpregna-4,9(11)-diene-3,20-dione	C14208;C15190
neg-M326T840	4.73385e+06	7.98397e+06	4.5873e+06	enhanced	0.00567022	0.000447806	0.0020979	0.00462773	1.98682														0	-	-	0	-	-
neg-M327T851_2	4.91007e+09	6.06872e+09	4.44445e+09	enhanced	0.00106063	0.000187881	0.00122378	0.000719868	2.02445	[M-H]-	84.1	80.9	84.6	45.5	59.01398:10559696 67.05503:551202 69.03426:416759 71.01368:450301 76.00983:297531 76.01482:771367 83.04967:551056 93.07101:311250 107.08566:657817 110.55472:311668 117.07027:329872 121.10153:895381 133.10088:607607 135.11829:621743 149.13252:414056 161.13411:518973 163.14891:371629 175.14897:400526 177.16452:1124780 181.12332:390244 191.18018:579810 201.16406:294689 229.19542:4300666 249.18585:89…	Docosahexaenoic acid	C22H32O2	Lipids and lipid-like molecules	Fatty Acyls	HMDB0002183	C06429	-	5	Docosahexaenoic acid;Neogrifolin;Grifolin;Retinol acetate;(Z,Z)-2-Methyl-5-(8,11,14-pentadecatrienyl)-1,3-benzenediol	HMDB0002183;HMDB0030053;HMDB0030446;HMDB0035185;HMDB0038908	5	(4Z,7Z,10Z,13Z,16Z,19Z)-Docosahexaenoic_acid;6alpha-Methylprogesterone;2alpha-Methylpregn-4-ene-3,20-dione;16beta-Methylpregn-4-ene-3,20-dione;7alpha-Methyl-4-pregnene-3,20-dione	C06429;C14586;C15116;C15265;C15299
neg-M328T851_1	1.16575e+09	1.43933e+09	1.05677e+09	enhanced	0.00106063	0.000208583	0.00122378	0.000719868	2.01973														0	-	-	0	-	-
neg-M329T851	1.21241e+08	1.50161e+08	1.10116e+08	enhanced	0.00143713	0.000190334	0.0020979	0.000719868	2.02612														0	-	-	0	-	-
neg-M330T851	7.02745e+06	9.24561e+06	6.65338e+06	enhanced	0.00106914	0.000131483	0.000174825	0.000719868	2.04941														7	Progesterone;7-Dehydropregnenolone;Dronabinol;4-Nerolidylcatechol;Cardoltriene;delta9-Tetrahydrocannabinol;pregn-5-ene-3,20-dione	HMDB0001830;HMDB0013121;HMDB0014613;HMDB0031924;HMDB0038533;HMDB0041865;HMDB0062521	11	Progesterone;16,17-Didehydropregnenolone;Dronabinol;Cannabidiol;Cannabichromene;3-Methoxy-19-nor-17alpha-pregna-1,3,5(10)-trien-17beta-ol;3alpha-Ethynyl-3-hydroxy-5alpha-androstan-17-one;5beta-Pregn-11-ene-3,20-dione;17beta-Hydroxy-2alpha,17-dimethyl-4,9(11)-androstadien-3-one;17beta-Hydroxy-7alpha,17-dimethylandrosta-1,4-dien-3-one;3,5-Cyclo-5alpha,17alpha-pregn-20-yne-6beta,17-diol	C00410;C06392;C06972;C07578;C08998;C14661;C15158;C15260;C15342;C15402;C15468
neg-M332T879	8.40672e+07	1.20978e+08	1.00054e+08	enhanced	0.0390093	0.0479583	0.0020979	0.269848	1.35732														0	-	-	0	-	-
neg-M333T879	7.87255e+06	1.18275e+07	9.13729e+06	enhanced	0.0341899	0.0413193	0.0020979	0.133073	1.45401														0	-	-	0	-	-
neg-M335T708	6.38112e+06	1.23874e+07	7.27583e+06	enhanced	0.0405636	0.00990935	0.0229021	0.0330111	1.53391	[M-H]-	81.9	75.4	77.7	55.6	57.03448:8306 59.01378:12322 69.03487:3978 85.0346:2914 90.39912:2834 107.08566:4053 163.11311:5202 179.10701:33324 189.58678:3034 216.95729:6008 227.23759:2784 273.22443:4036 303.18814:4947 317.21152:13656 335.02274:2781 335.2211:83247	12(R)-HPETE	C20H32O4	Lipids and lipid-like molecules	Fatty Acyls	HMDB0004692	C14812	-	38	5,12-dihydroxy-6,8,10,14-eicosatetraenoic acid;10-hydroxy-11S,12S-epoxy-5Z,8Z,14Z-eicosatrienoic acid;5,20-DiHETE;5(S),11(R)-DiHETE;(5Z,9E,14Z)-(8xi,11R,12S)-11,12-epoxy-8-hydroxyicosa-5,9,14-trienoic Acid;8,20-DiHETE;15-HPETE;5(S),15(R)-DiHETE;Leukotriene B4;5(S)-Hydroperoxyeicosatetraenoic acid;8-iso-PGA1;Prostaglandin A1;Prostaglandin B1;12(S)-HPETE;15(S)-HPETE;Hepoxilin A3;Hepoxilin B3;12(R)-…	HMDB0062409;HMDB0062479;HMDB0062614;HMDB0062615;HMDB0062619;HMDB0062687;HMDB0062688;HMDB0062749;HMDB0001085;HMDB0001193;HMDB0002236;HMDB0002656;HMDB0002982;HMDB0004243;HMDB0004244;HMDB0004688;HMDB0004690;HMDB0004692;HMDB0004693;HMDB0004696;HMDB0004699;HMDB0005050;HMDB0005087;HMDB0005088;HMDB0005089;HMDB0010204;HMDB0010211;HMDB0010216;HMDB0010219;HMDB0011135;HMDB0012498;HMDB0012839;HMDB0034686;HMD…	19	Prostaglandin_B1;Leukotriene_B4;(13E)-(15S)-15-Hydroxy-9-oxoprosta-10,13-dienoate;(13E)-(15S)-15-Hydroxy-9-oxoprosta-11,13-dienoate;8(R)-HPETE;(5Z,9E,14Z)-(8xi,11R,12S)-11,12-Epoxy-8-hydroxyicosa-5,9,14-trienoic_acid;5(S)-HPETE;12(S)-HPETE;15(S)-HPETE;Diterpenoid_SP-II;Portulal;15H-11,12-EETA;Hepoxilin_A3;Hepoxilin_B3;12(R)-HPETE;11H-14,15-EETA;11(R)-HPETE;9(S)-HPETE;8(S)-HPETE	C00959;C02165;C04685;C04686;C04822;C04849;C05356;C05965;C05966;C09087;C09175;C14781;C14808;C14810;C14812;C14813;C14820;C14821;C14823
neg-M335T890	727835	1.19454e+06	620649	enhanced	0.0345672	0.0258833	0.0417832	0.0135747	1.41667														0	-	-	0	-	-
neg-M336T707	1.33159e+06	2.63975e+06	1.54063e+06	enhanced	0.0288353	0.00850132	0.0164336	0.0249897	1.55652														0	-	-	0	-	-
neg-M337T556	1.70993e+06	2.83976e+06	1.47317e+06	enhanced	0.0145221	0.00487313	0.0417832	0.00678733	1.75446														0	-	-	4	Versicolorin_A;UK-47265;Chloropropylate;8-Demethyl-8-alpha-L-rhamnosyltetracenomycin_C	C20583;C11701;C19027;C20974
neg-M337T708	99289	229079	123245	enhanced	0.028896	0.00704178	0.0164336	0.0330111	1.50814														0	-	-	1	Phenazocine	C11790
neg-M337T720	1.04111e+06	3.32895e+06	1.84433e+06	enhanced	0.00558774	0.00212922	0.0020979	0.0878239	1.73506														9	14,15-DiHETrE;8,9-DiHETrE;11,12-DiHETrE;5,6-DHET;12-Keto-tetrahydro-leukotriene B4;10,11-dihydro-leukotriene B4;6,7-dihydro-12-epi-LTB4;Sterebin E;15-Hydroperoxyeicosa-8Z,11Z,13E-trienoate	HMDB0002265;HMDB0002311;HMDB0002314;HMDB0002343;HMDB0002995;HMDB0012504;HMDB0012838;HMDB0035379;HMDB0060106	6	Aphidicolin;Zoapatanol;5,6-DHET;8,9-DHET;11,12-DHET;14,15-DHET	C06088;C09205;C14772;C14773;C14774;C14775
neg-M338T720	189455	696667	369541	enhanced	0.00286356	0.00155488	0.00122378	0.0702386	1.78555														0	-	-	0	-	-
neg-M341T784	2.6474e+06	3.42352e+06	1.57544e+06	enhanced	0.000581974	0.000130683	0.0907343	0.000102838	1.81374														4	Guggulsterone;2-Hydroxy-6-(8,11,14-pentadecatrienyl)benzoic acid;17-Hydroxymethylethisterone;Maraviroc	HMDB0002726;HMDB0031059;HMDB0060710;HMDB0015584	4	Megestrol;6alpha-Methylpregn-4-ene-3,11,20-trione;2alpha-Methylpregn-4-ene-3,11,20-trione;6beta,17-Dihydroxy-3,5-cyclo-5alpha,17alpha-pregn-20-ene-21-carboxylic_acid,_gamma-lactone	C07120;C14632;C15301;C15467
neg-M353T750	383803	569248	190336	enhanced	0.00472992	0.0108452	0.918182	0.0249897	1.35953														1	1,1'-[1,12-Dodecanediylbis(oxy)]bisbenzene	HMDB0039760	1	Bufadienolide	C16921
neg-M355T874	9.32132e+07	1.30887e+08	8.3509e+07	enhanced	0.0124128	0.00638424	0.00524476	0.0135747	1.63681	[M-H]-	88.4	83.6	82.9	80	59.0138:117586 71.01372:10222 77.02155:56484 83.05053:6590 96.90753:4582 99.92591:30208 107.0869:6332 115.92024:11359 116.92905:56529 117.07034:7417 121.10302:5658 135.11836:8288 149.13258:5561 163.14899:5026 205.19655:6341 215.30496:24760 231.21294:5115 255.23132:23600 257.22595:41749 277.21777:24631 283.24234:6308 311.27536:258804 312.28043:14197 325.25482:9437 337.25259:11252 355.16037:47018 3…	Tetracosahexaenoic acid	C24H36O2	Lipids and lipid-like molecules	Fatty Acyls	HMDB0002007	null	-	2	Tetracosahexaenoic acid;Tetracosahexaenoic acid, n-3	HMDB0002007;HMDB0060117	1	(4Z,7Z,10Z,13Z,16Z,19Z)-Docosahexaenoic_acid_ethyl_ester	C16185
neg-M356T874	2.2805e+07	3.19534e+07	2.00929e+07	enhanced	0.0101927	0.00924459	0.0164336	0.00462773	1.58338														0	-	-	0	-	-
neg-M357T597	4.65855e+06	6.69391e+06	2.30119e+06	enhanced	0.000222491	1.33983e-05	0.0548951	0.000102838	2.10905														0	-	-	0	-	-
neg-M357T886	1.05751e+08	1.32711e+08	8.52119e+07	enhanced	0.0163414	0.0269927	0.0711538	0.00462773	1.49408	[M-H]-	90.6	91.4	80.8	80	59.01384:154752 71.01372:32432 101.82926:11244 177.16714:13511 217.22525:27405 236.37054:11750 259.24319:64022 271.24265:14276 279.23224:32785 313.2901:282890 314.2926:15581 327.2731:15830 333.8345:13993 339.2695:19280 343.43347:11724 357.27866:3823773	Tetracosapentaenoic acid (24:5n-6)	C24H38O2	Lipids and lipid-like molecules	Fatty Acyls	HMDB0006322	null	-	4	Tetracosapentaenoic acid (24:5n-6);Tetracosapentaenoic acid (24:5n-3);1-Phenyl-1,3-octadecanedione;trans-2-Dodecenoylcarnitine	HMDB0006322;HMDB0006323;HMDB0035583;HMDB0013326	1	Bufanolide	C19660
neg-M358T597	869591	1.21738e+06	406863	enhanced	0.000113151	6.34726e-06	0.0548951	0.000102838	2.10117														4	Grepafloxacin;Enrofloxacin;Gypsogenin 3-O-b-D-glucuronide;Monoglucuronylglycyrrhetinic acid	HMDB0014509;HMDB0029861;HMDB0034520;HMDB0037827	2	Grepafloxacin;Abrusoside_A	C11368;C08920
neg-M358T886	2.65242e+07	3.36166e+07	2.15049e+07	enhanced	0.0196139	0.0228548	0.0907343	0.00462773	1.51018														0	-	-	0	-	-
neg-M359T886	2.91872e+06	3.646e+06	2.27194e+06	enhanced	0.0343722	0.0321747	0.141608	0.0096668	1.42173														0	-	-	0	-	-
neg-M361T708	143624	293335	163540	enhanced	0.0346757	0.0114196	0.0229021	0.0249897	1.49284														0	-	-	9	9alpha-Fluoro-11beta-hydroxy-6alpha-methylpregn-4-ene-3,20-dione;4-Fluoro-17beta-hydroxyandrost-4-en-3-one_propionate;16beta-Fluoro-17beta-hydroxyandrost-4-en-3-one_propionate;9-Fluoro-11beta-hydroxy-16alpha-methylpregn-4-ene-3,20-dione;6alpha-Fluoro-17beta-hydroxyandrost-4-en-3-one_propionate;9alpha-Fluoro-11beta-hydroxy-2alpha-methyl-4-pregnene-3,20-dione;2alpha-Fluoro-17beta-hydroxyandrost-4-e…	C14630;C15088;C15253;C15317;C15321;C15369;C15408;C15446;C15447
neg-M365T105	639169	962101	646899	enhanced	0.0479098	0.0208454	0.0229021	0.0430893	1.38048														1	Pefloxacin N-oxide	HMDB0060613	2	Dehydrocorydaline;Fluphenazine_enanthate	C17790;C07955
neg-M371T822	3.7196e+06	4.59687e+06	2.27883e+06	enhanced	0.00276667	0.000910455	0.173776	0.000411353	1.65633														3	Cervonoyl ethanolamide;Nabilone;(3R, 6'Z)-3,4-Dihydro-8-hydroxy-3-(6-pentadecenyl)-1H-2-benzopyran-1-one	HMDB0013627;HMDB0014629;HMDB0041301	1	3-Ethoxyandrosta-3,5-dien-17beta-ol_propanoate	C15057
neg-M372T822	764431	1.01936e+06	425132	enhanced	0.00604781	0.00168587	0.252273	0.000411353	1.61251														0	-	-	0	-	-
neg-M379T66	258965	394522	308856	enhanced	0.0155498	0.00823074	0.0020979	0.0702386	1.62108														0	-	-	0	-	-
neg-M388T868	7.35949e+06	1.20683e+07	8.4575e+06	enhanced	0.00244628	0.000609289	0.000174825	0.00678733	1.90761														4	9'-Carboxy-gamma-tocotrienol;Scutigeral;Neriantogenin;5-Ethoxysorgoleone 358	HMDB0012869;HMDB0030012;HMDB0030044;HMDB0032784	5	Sannamycin_A;Istamycin_B;Deoxycorticosterone_acetate;16alpha,17alpha-Epoxy-20-oxopregn-5-en-3beta-yl_acetate;3alpha-Hydroxy-5beta-pregn-16-ene-11,20-dione_3-acetate	C17710;C17991;C14554;C14635;C15333
neg-M389T869	1.01681e+07	1.62005e+07	1.14416e+07	enhanced	0.00140383	0.00049005	0.000174825	0.00308515	1.87187														0	-	-	0	-	-
neg-M389T884	8.91561e+06	1.11888e+07	8.3694e+06	enhanced	0.0177561	0.00968565	0.0417832	0.00308515	1.63293														8	12-Ketodeoxycholic acid;7-Hydroxy-3-oxocholanoic acid;Nutriacholic acid;7a-Hydroxy-3-oxo-5b-cholanoic acid;9'-Carboxy-alpha-chromanol;D8'-Merulinic acid A;12alpha-hydroxy-3-oxo-5beta-cholan-24-oic Acid;Dodecanedioylcarnitine	HMDB0000328;HMDB0000460;HMDB0000467;HMDB0000503;HMDB0012866;HMDB0041454;HMDB0062742;HMDB0013327	6	Bis(2-ethylhexyl)phthalate;3alpha,12alpha-Dihydroxy-5beta-chol-6-enoate;Di-n-octyl_phthalate;Diisooctyl_phthalate;Apocholic_acid;Curacin_A	C03690;C11637;C14227;C14577;C15375;C11689
neg-M390T884	1.74455e+06	2.29313e+06	1.68597e+06	enhanced	0.0182086	0.0115184	0.0164336	0.0096668	1.62202														0	-	-	0	-	-
neg-M395T892	4.63563e+06	6.08621e+06	4.98304e+06	enhanced	0.0156062	0.0154445	0.00786713	0.0135747	1.44166														0	-	-	0	-	-
neg-M397T586	164647	212608	117393	enhanced	0.0163556	0.0129622	0.173776	0.0185109	1.3596														3	Methyl 3,4-dihydroxy-5-prenylbenzoate 3-glucoside;Methyl (3x,10R)-dihydroxy-11-dodecene-6,8-diynoate 10-glucoside;N-Acetyl-9-O-lactoylneuraminic acid	HMDB0040121;HMDB0040896;HMDB0000768	0	-	-
neg-M412T859	1.06316e+07	1.61194e+07	1.06298e+07	enhanced	0.0098749	0.0194186	0.00122378	0.0185109	1.29666														1	Norbuprenorphine	HMDB0060546	1	Melengestrol_acetate	C14642
neg-M413T859	1.61889e+07	2.20623e+07	1.65551e+07	enhanced	0.0364311	0.0675832	0.0229021	0.0249897	1.4692														0	-	-	2	Spicamycin;Septacidin	C15751;C15754
neg-M417T707	260501	546208	303257	enhanced	0.025012	0.00657124	0.0115385	0.0249897	1.55303														0	-	-	3	Phyllanthin;21-Acetoxy-11beta,17-dihydroxy-6alpha-methylpregn-4-ene-3,20-dione;11beta,17,21-Trihydroxy-2alpha-methylpregn-4-ene-3,20-dione_21-acetate	C10746;C15275;C15302
neg-M418T707	42893	109374	49892	enhanced	0.0314083	0.00875007	0.0229021	0.0185109	1.47166														0	-	-	0	-	-
neg-M436T854	2.61766e+06	3.70549e+06	2.54588e+06	enhanced	0.0352067	0.0220965	0.0311189	0.0185109	1.40086														0	-	-	2	13-Desoxyterpendole_I;beta-Paxitriol	C20542;C20593
neg-M457T838	3.50146e+07	4.77164e+07	2.98009e+07	enhanced	0.0136871	0.00118598	0.0548951	0.00308515	1.76421														2	1-(5Z,8Z,11Z,14Z-eicosatetraenoyl)-sn-glycero-3-phosphate;Vilazodone	HMDB0062312;HMDB0015637	0	-	-
neg-M458T837	8.57193e+06	1.1719e+07	7.44174e+06	enhanced	0.0136871	0.00226598	0.0548951	0.00308515	1.70591														0	-	-	1	Cerivastatin	C07966
neg-M461T851	1.43471e+06	2.26085e+06	1.38822e+06	enhanced	0.00323983	0.000517124	0.0020979	0.00195393	1.90237														0	-	-	0	-	-
neg-M481T836_2	1.72676e+07	2.17698e+07	1.47839e+07	enhanced	0.00388843	0.00110352	0.0711538	0.000205677	1.82807														1	1-(4Z,7Z,10Z,13Z,16Z,19Z-docosahexaenoyl)-glycero-3-phosphate	HMDB0062307	0	-	-
neg-M482T836	4.33392e+06	5.51063e+06	3.7187e+06	enhanced	0.00854618	0.00176724	0.0711538	0.00123406	1.75167														3	6alpha,9alpha-Difluoroprednisolone-17-butyrate;T2 Toxin;8-Pentanoylneosolaniol	HMDB0060797;HMDB0036600;HMDB0038558	1	T-2_Toxin	C09738
neg-M483T836	450692	690036	451418	enhanced	0.0141027	0.00225582	0.0164336	0.00462773	1.63647														0	-	-	0	-	-
neg-M511T869	3.88484e+07	4.7393e+07	3.62241e+07	enhanced	0.00622023	0.00494875	0.00786713	0.00308515	1.71102														0	-	-	0	-	-
neg-M512T869	1.31883e+07	1.58752e+07	1.23619e+07	enhanced	0.0154866	0.0118772	0.0229021	0.00678733	1.60377														0	-	-	0	-	-
neg-M535T868	7.16313e+06	1.04645e+07	8.40915e+06	enhanced	0.000518166	0.000173816	0.00034965	0.000411353	1.76345														0	-	-	0	-	-
neg-M537T873	5.43437e+06	7.03478e+06	5.57395e+06	enhanced	0.0364	0.0469776	0.0229021	0.0249897	1.45491														0	-	-	0	-	-
neg-M539T837	957640	1.79788e+06	1.24693e+06	enhanced	0.00202083	0.000303694	0.00122378	0.00678733	1.82108														0	-	-	1	Calyculin_A	C05370
neg-M551T888	316508	985602	572203	enhanced	0.0221467	0.0262452	0.0020979	0.0878239	1.42154														1	Cyclopassifloic acid E	HMDB0036298	0	-	-
neg-M557T864	1.30878e+07	1.90312e+07	1.40374e+07	enhanced	0.00554087	0.0103277	0.000699301	0.0096668	1.64612														0	-	-	0	-	-
neg-M558T864	4.37659e+06	6.5151e+06	4.25023e+06	enhanced	0.00210443	0.000139256	0.0020979	0.000411353	1.97107														0	-	-	0	-	-
neg-M559T859	6.33488e+07	8.28443e+07	6.35318e+07	enhanced	0.046181	0.0234908	0.0548951	0.0185109	1.51254														0	-	-	0	-	-
neg-M560T859	2.29349e+07	2.93665e+07	2.3544e+07	enhanced	0.0177308	0.0412486	0.00122378	0.055327	1.4689														0	-	-	0	-	-
neg-M563T836	467601	793930	540281	enhanced	0.00463873	0.00116772	0.0020979	0.0135747	1.79705														0	-	-	0	-	-
neg-M568T925	1.55018e+07	3.15228e+07	992694	enhanced	0.000220867	0.236395	0.469755	0.000719868	1.18708														1	Cyclopassifloic acid E	HMDB0036298	0	-	-
neg-M569T892	4.33934e+06	5.53055e+06	4.55066e+06	enhanced	0.0300576	0.0197959	0.0229021	0.0249897	1.5273														0	-	-	0	-	-
neg-M589T836	716814	882010	626931	enhanced	0.00247059	0.000307523	0.00786713	0.000719868	1.87374														2	Moreollin;Ginsenoside Rb1	HMDB0030795;HMDB0035892	1	Ginsenoside_Rb1	C20713
neg-M607T865	5.75532e+06	8.79929e+06	7.28993e+06	enhanced	0.0443302	0.0273646	0.0164336	0.193233	1.35975														0	-	-	0	-	-
neg-M608T866	1.74911e+06	3.0144e+06	2.46119e+06	enhanced	0.021977	0.0307827	0.00122378	0.363842	1.24393														7	Ubiquinol-6;Feruloyldihydro-beta-sitosterol;iso-A2E(11-cis);iso-A2E(13-cis);iso-A2E(9-cis);iso-A2E(9,13-di-cis);N-Retinylidene-N-retinylethanolamine	HMDB0012299;HMDB0041128;HMDB0060192;HMDB0060193;HMDB0060194;HMDB0060195;HMDB0060196	0	-	-
neg-M619T832	4.00392e+08	4.82324e+08	3.2967e+08	enhanced	0.0012622	0.000271149	0.00332168	0.00195393	1.90914	[M-H]-	89.6	77	89.1	100	59.01394:200137 68.26913:69546 78.95872:2842717 91.40403:49662 96.96913:641870 104.95865:60863 128.02654:38289 134.98524:31667 152.99547:2637353 191.0101:37122 205.19655:43656 217.28712:43248 223.00247:112907 241.01042:1500480 259.24408:124623 303.23425:2063810 315.04828:796081 333.06311:39547 439.22476:425216 457.23093:35692 619.28741:7664284	LysoPI 20:4; LysoPI 20:4	C29H49O12P	Lipids and lipid-like molecules	Glycerophospholipids	-	C03819	LMGP06050006	2	1-Arachidonoylglycerophosphoinositol;1-arachidonoyl-sn-glycero-3-phospho-1D-myo-inositol	HMDB0061690;HMDB0062722	0	-	-
neg-M620T832	1.2806e+08	1.54788e+08	1.05482e+08	enhanced	0.0012622	0.00031651	0.00332168	0.00195393	1.89041														0	-	-	1	Z-Arg-Arg-NHMec	C02334
neg-M622T842	1.45299e+07	1.85183e+07	1.17862e+07	enhanced	0.0254999	0.00573113	0.0907343	0.0185109	1.59317														0	-	-	0	-	-
neg-M629T854	2.68652e+07	3.41007e+07	2.74604e+07	enhanced	0.0108609	0.00444411	0.00332168	0.0135747	1.73755														0	-	-	0	-	-
neg-M630T854	1.07988e+07	1.42655e+07	1.1691e+07	enhanced	0.0136871	0.00883295	0.00786713	0.0249897	1.61159														0	-	-	0	-	-
neg-M631T863	3.85159e+06	5.56986e+06	4.27156e+06	enhanced	0.0216057	0.0771318	0.00524476	0.0330111	1.41603														0	-	-	0	-	-
neg-M637T755	88809.7	153119	68136	enhanced	0.0418976	0.00945877	0.141608	0.0430893	1.57961														0	-	-	0	-	-
neg-M641T833	510615	954001	660374	enhanced	0.0164597	0.00656673	0.00786713	0.0430893	1.49633														1	Lyciumin C	HMDB0040696	0	-	-
neg-M642T605	62999.2	99558.1	32881.8	enhanced	0.0356218	0.0260039	0.173776	0.0249897	1.3968														6	S-(11-OH-9-deoxy-delta9,12-PGD2)-glutathione;S-(9-deoxy-delta12-PGD2)-glutathione;S-(9-hydroxy-PGA2)-glutathione;S-(PGA1)-glutathione;10,11-Dihydro-12R-hydroxy-leukotriene C4;11S,15S-dihydroxy-14R-(S-glutathionyl)-5Z,8Z,12E-eicosatrienoic acid	HMDB0013056;HMDB0013057;HMDB0013060;HMDB0013061;HMDB0060155;HMDB0062478	2	S-(PGA1)-glutathione;GSH-prostaglandin_A1	C11304;C11367
neg-M653T853	1.3899e+07	1.82877e+07	1.30333e+07	enhanced	0.0012604	0.000220593	0.000174825	0.00123406	2.02034														0	-	-	0	-	-
neg-M654T853	5.86898e+06	7.90685e+06	5.961e+06	enhanced	0.0098749	0.00343807	0.00332168	0.0096668	1.78016														3	Sanchinoside B1;Ginsenoside Rh1;Ginsenoside F1	HMDB0037129;HMDB0039554;HMDB0039555	1	Ginsenoside_F1	C20780
neg-M654T880	9.86586e+06	1.34563e+07	1.07369e+07	enhanced	0.0417387	0.0722463	0.00786713	0.0878239	1.31893														0	-	-	0	-	-
neg-M655T851	8.40586e+06	1.25948e+07	7.81636e+06	enhanced	0.00281972	0.000423119	0.0020979	0.00123406	1.95164														1	PA(P-16:0e/18:2(9Z,12Z))	HMDB0011155	0	-	-
neg-M656T851	3.67225e+06	5.6754e+06	3.16329e+06	enhanced	0.00255149	0.000116076	0.00332168	0.00123406	2.01494														0	-	-	0	-	-
neg-M677T851	2.64653e+07	3.63984e+07	2.3404e+07	enhanced	0.00239843	0.000260666	0.0020979	0.00123406	1.98127														0	-	-	0	-	-
neg-M677T874	2.65934e+06	3.21546e+06	1.48798e+06	enhanced	0.00212552	0.00143134	0.173776	0.000411353	1.62081														0	-	-	0	-	-
neg-M678T851	1.25615e+07	1.71033e+07	1.11903e+07	enhanced	0.00210901	0.000283052	0.00122378	0.00123406	1.98866														1	Goyaglycoside c	HMDB0038349	0	-	-
neg-M679T851	2.80771e+06	3.92094e+06	2.56106e+06	enhanced	0.00597953	0.0010397	0.00786713	0.00195393	1.89124														0	-	-	0	-	-
neg-M691T96	331763	625038	520267	enhanced	0.00104067	0.000218721	0.000174825	0.161251	1.64601														0	-	-	0	-	-
neg-M701T832	1.34981e+07	1.64945e+07	1.17104e+07	enhanced	0.0015939	0.000374864	0.00332168	0.00308515	1.93715														0	-	-	1	Bisibuthiamine	C12750
neg-M702T832	4.53581e+06	5.4808e+06	3.77397e+06	enhanced	0.00240629	0.000428638	0.00524476	0.00308515	1.85113														2	Secoisolariciresinol 9,9'-diglucoside;19-Hydroxydeacetylnomilinic acid 17-beta-D-glucopyranoside	HMDB0036323;HMDB0037589	0	-	-
neg-M703T833	725929	890303	578739	enhanced	0.0163713	0.00733273	0.173776	0.00462773	1.6046														0	-	-	0	-	-
neg-M724T944	316261	773226	506090	enhanced	0.0399178	0.0808622	0.0115385	0.108803	1.21267														0	-	-	0	-	-
neg-M725T955_1	551688	1.64353e+06	1.28576e+06	enhanced	0.00450887	0.00186059	0.00122378	0.363842	1.42507														0	-	-	0	-	-
neg-M736T940_1	1.16656e+06	2.97864e+06	1.70876e+06	enhanced	0.0147612	0.0122664	0.00524476	0.0702386	1.53169														5	Tetracosahexaenoyl CoA;2-trans-9,12,15,18,21-all-cis-Tetracosahexaenoyl-CoA;trans-2-all-cis-6,9,12,15,18-Tetracosahexaenoyl-CoA;(2E,6Z,9Z,12Z,15Z,18Z)-Tetracosahexa-2,6,9,12,15,18-enoyl-CoA;6Z,9Z,12Z,15Z,18Z,21Z-tetracosahexaenoyl-CoA	HMDB0006243;HMDB0060218;HMDB0060219;HMDB0060308;HMDB0062241	2	(6Z,9Z,12Z,15Z,18Z,21Z)-Tetracosahexaenoyl-CoA;(2E,6Z,9Z,12Z,15Z,18Z)-Tetracosahexa-2,6,9,12,15,18-enoyl-CoA	C16168;C16387
neg-M740T796_2	1.75848e+06	2.84809e+06	2.22005e+06	enhanced	0.0251239	0.016916	0.00524476	0.0702386	1.48471														1	20-CoA-20-oxo-leukotriene B4	HMDB0012632	0	-	-
neg-M74T598	287922	445932	115506	enhanced	0.000123112	3.11929e-05	0.0417832	0.000102838	2.06178														0	-	-	0	-	-
neg-M76T855_1	8.95849e+07	1.07628e+08	8.90008e+07	enhanced	0.0162104	0.00659763	0.0115385	0.0096668	1.71437														0	-	-	0	-	-
neg-M76T855_2	1.6158e+07	1.98657e+07	1.6281e+07	enhanced	0.0192032	0.00797446	0.00786713	0.0185109	1.66228														0	-	-	0	-	-
neg-M76T870	1.39023e+07	1.82685e+07	1.22957e+07	enhanced	0.0235975	0.00521339	0.0548951	0.0096668	1.6641														0	-	-	0	-	-
neg-M77T883_1	1.12677e+07	1.56758e+07	1.16974e+07	enhanced	0.0051526	0.00281586	0.00122378	0.00678733	1.76932														0	-	-	0	-	-
neg-M77T883_2	2.0104e+06	2.58355e+06	1.99166e+06	enhanced	0.0487358	0.0351817	0.0164336	0.055327	1.47097														0	-	-	0	-	-
neg-M827T883	1.1642e+07	2.76481e+07	2.25276e+07	enhanced	0.000167197	1.31205e-05	0.000174825	0.0702386	1.87987														0	-	-	0	-	-
neg-M828T883	5.53695e+06	9.99998e+06	7.85582e+06	enhanced	0.00126163	2.91339e-05	0.00122378	0.0330111	1.87704														0	-	-	0	-	-
neg-M829T883	1.10511e+06	2.32328e+06	1.80341e+06	enhanced	0.00110362	5.44548e-05	0.00122378	0.0330111	1.76181														0	-	-	0	-	-
neg-M82T851_2	6.9908e+07	8.72572e+07	6.37348e+07	enhanced	0.00121791	0.000225342	0.00122378	0.000719868	2.01925														0	-	-	0	-	-
neg-M82T851_4	1.74158e+07	2.16311e+07	1.57408e+07	enhanced	0.00106063	0.000169019	0.00122378	0.000719868	2.03017														0	-	-	0	-	-
neg-M84T708	57043	144542	70010.2	enhanced	0.038874	0.0112489	0.0229021	0.0330111	1.20266														0	-	-	0	-	-
neg-M84T824	275225	351490	170863	enhanced	0.00918518	0.0145035	0.173776	0.00195393	1.36257														0	-	-	0	-	-
neg-M852T881	2.30509e+06	3.44627e+06	2.64503e+06	enhanced	0.0283832	0.017211	0.0115385	0.055327	1.46189														1	3-O-Sulfogalactosylceramide (d18:1/20:0)	HMDB0012315	0	-	-
neg-M877T885	510301	1.09664e+06	812614	enhanced	0.0222144	0.00967158	0.00786713	0.161251	1.33618														0	-	-	0	-	-
neg-M888T796_6	4.55939e+06	7.0013e+06	5.56801e+06	enhanced	0.0387293	0.047512	0.00786713	0.0878239	1.31523														0	-	-	3	2-Fluorobenzoyl-CoA;3-Fluorobenzoyl-CoA;4-Fluorobenzoyl-CoA	C02784;C02792;C02802
neg-M89T598	37523.7	71928.3	7307.41	enhanced	0.000305307	7.81995e-05	0.0417832	0.000205677	1.99607														0	-	-	0	-	-
neg-M89T886	1.18509e+06	1.5023e+06	870386	enhanced	0.0249171	0.0445349	0.0417832	0.0135747	1.35265														0	-	-	0	-	-
neg-M94T851	2.07059e+06	2.57007e+06	1.93586e+06	enhanced	0.00758721	0.00463738	0.00786713	0.00462773	1.70371														0	-	-	0	-	-
neg-M987T796_1	3.41305e+06	4.8371e+06	3.75474e+06	enhanced	0.0486665	0.13282	0.0115385	0.0702386	1.24191														0	-	-	0	-	-
pos-M107T597	4.44105e+06	5.53017e+06	2.29313e+06	enhanced	0.000175328	4.74006e-06	0.173776	0.000205677	1.99278														4	m-Xylene;o-Xylene;Ethylbenzene;p-Xylene	HMDB0059810;HMDB0059851;HMDB0059905;HMDB0059924	5	p-Xylene;Ethylbenzene;m-Xylene;o-Xylene;Xylene	C06756;C07111;C07208;C07212;C19551
pos-M113T598	115865	207473	59010.9	enhanced	0.00760452	0.00281944	0.0711538	0.00462773	1.54031														0	-	-	0	-	-
pos-M114T37	3.22883e+06	4.13774e+06	3.38731e+06	enhanced	0.0147965	0.0156712	0.00786713	0.0185109	1.59818														4	1-Pyrroline-5-carboxylic acid;1-Pyrroline-2-carboxylic acid;2-Furancarboxaldehyde;Protoanemonin	HMDB0001301;HMDB0006875;HMDB0032914;HMDB0060503	6	1-Pyrroline-2-carboxylate;(S)-1-Pyrroline-5-carboxylate;delta-1-Pyrroline-5-carboxylate;Glutarimide;Protoanemonin;Furfural	C03564;C03912;C04322;C07275;C07090;C14279
pos-M115T79	1.22777e+07	1.58105e+07	1.30773e+07	enhanced	0.0367209	0.0173892	0.00524476	0.0878239	1.62067														1	Glycerol	HMDB0000131	1	Glycerol	C00116
pos-M120T233	9.24095e+07	1.30396e+08	7.20067e+07	enhanced	0.00542373	0.00231513	0.0417832	0.00195393	1.73347														0	-	-	0	-	-
pos-M126T500	683581	907672	714876	enhanced	0.0436895	0.0235719	0.0164336	0.0702386	1.52617														0	-	-	0	-	-
pos-M140T37_3	644216	957958	789803	enhanced	0.0454797	0.00911508	0.0417832	0.229535	1.5169														0	-	-	0	-	-
pos-M143T38	1.08608e+06	1.74575e+06	1.44538e+06	enhanced	0.0177173	0.0123275	0.0417832	0.133073	1.44684														6	5-Ethyl-3-hydroxy-4-methyl-2(5H)-furanone;Homofureanol;Mesifurane;Erinapyrone A;Erinapyrone B;Choline	HMDB0033551;HMDB0033736;HMDB0034230;HMDB0041426;HMDB0041427;HMDB0000097	2	4-Oxocyclohexanecarboxylate;Choline	C03767;C00114
pos-M149T586	4.19981e+06	5.39348e+06	2.30151e+06	enhanced	0.000133229	3.68697e-06	0.0907343	0.000102838	2.1473														11	Cuminaldehyde;Anethole;4-Phenyl-3-buten-2-ol;2,3,6-Trimethylbenzaldehyde;Duryl aldehyde;2,4,6-Trimethylbenzaldehyde;3,4,5-Trimethylbenzaldehyde;2',4'-Dimethylacetophenone;2-(4-Methylphenyl)propanal;1-Methoxy-4-(2-propenyl)benzene;p-Ethylacetophenone	HMDB0002214;HMDB0030837;HMDB0031616;HMDB0032014;HMDB0032015;HMDB0032016;HMDB0032017;HMDB0032140;HMDB0033382;HMDB0034121;HMDB0059845	5	4-Isopropylbenzaldehyde;Anethole;Estragole;5,6,7,8-Tetrahydro-2-naphthol;trans-Lachnophyllol	C06577;C10428;C10452;C14309;C17965
pos-M150T604	807198	1.29337e+06	488144	enhanced	0.000550524	6.92316e-05	0.0164336	0.00123406	2.00493														0	-	-	2	Galegine;Methylenediurea	C08303;C06381
pos-M151T519	1.92099e+06	2.58557e+06	1.60705e+06	enhanced	0.0228899	0.0242862	0.0311189	0.00678733	1.17711														44	3'-carboxy-alpha-chromanol;Hydrocinnamic acid;4-Ethylbenzoic acid;3-Methylphenylacetic acid;3,4-Dimethylbenzoic acid;4-Coumaryl alcohol;2-Phenylpropionate;2-Methoxy-4-vinylphenol;Benzyl acetate;o-Tolyl acetate;p-Tolyl acetate;2'-Methoxyacetophenone;4'-Methoxyacetophenone;2'-Hydroxy-5'-methylacetophenone;Methyl phenylacetate;Ethyl benzoate;4-Ethoxybenzaldehyde;1-Phenylethyl formate;2-Ethyl-4-(2-fu…	HMDB0062349;HMDB0000764;HMDB0002097;HMDB0002222;HMDB0002237;HMDB0003654;HMDB0011743;HMDB0013744;HMDB0031310;HMDB0032073;HMDB0032075;HMDB0032569;HMDB0032570;HMDB0032592;HMDB0032617;HMDB0033967;HMDB0033970;HMDB0037715;HMDB0038355;HMDB0040428;HMDB0040925;HMDB0059824;HMDB0029165;HMDB0029314;HMDB0030330;HMDB0031174;HMDB0031342;HMDB0031351;HMDB0031476;HMDB0031477;HMDB0031484;HMDB0031500;HMDB0031504;HMD…	7	Ethyl_tiglate;Cyclohexane-1-carboxylate;Butyl_acrylate;1-Oxa-2-oxo-3-methylcycloheptane;3-Isopropyl-3-butenoic_acid;alpha-EMGBL;beta-EMGBL	C08487;C09822;C10921;C10976;C11950;C13714;C13717
pos-M166T82	2.06976e+06	3.99597e+06	3.20748e+06	enhanced	0.00234057	0.178051	0.0417832	0.133073	1.04914														3	Proline betaine;L-2-Amino-3-methylenehexanoic acid;3beta,6beta-Dihydroxynortropane	HMDB0004827;HMDB0030410;HMDB0038949	2	(E)-4-(Trimethylammonio)but-2-enoate;Stachydrine	C04114;C10172
pos-M175T558	766754	1.33292e+06	1.05334e+06	enhanced	0.0490483	0.0606811	0.0417832	0.536199	1.13001														1	Brassilexin	HMDB0039638	0	-	-
pos-M175T778	1.4316e+06	1.72756e+06	1.18569e+06	enhanced	0.0179596	0.0146576	0.173776	0.00462773	1.47202														4	5,7alpha-Dihydro-1,4,4,7a-tetramethyl-4H-indene;1,2,3,4,Tetrahydro-1,5,7-trimethylnapthalene;alpha-Ionene;1-Methyl-4-(1-methyl-2-propenyl)-benzene	HMDB0036683;HMDB0059696;HMDB0059826;HMDB0061824	0	-	-
pos-M203T386	833187	1.21869e+06	929795	enhanced	0.0236985	0.00281087	0.0115385	0.0249897	1.6078														6	5-Hydroxykynurenamine;Tyrosinamide;L-2-Amino-3-(4-aminophenyl)propanoic acid;(4-Ethoxyphenyl)urea;(S)-3-Ethylidenehexahydropyrrolo[1,2-a]pyrazine-1,4-dione;3-Hydroxykynurenamine	HMDB0004076;HMDB0013319;HMDB0030397;HMDB0032565;HMDB0041109;HMDB0060281	8	Piperazine_phosphate;alpha,beta-Didehydrotryptophan;Vasicinone;IPA_imine;3-Hydroxykynurenamine;5-Hydroxykynurenamine;4-Aminophenylalanine;Dulcin	C12839;C06732;C10744;C21124;C05636;C05638;C12033;C19415
pos-M203T643	579342	1.05067e+06	831469	enhanced	0.0108444	0.0209129	0.00524476	0.536199	1.12809														17	Alanyl-Hydroxyproline;Hydroxyprolyl-Alanine;Prolyl-Serine;Serinyl-Proline;L-Coprine;6-Acetyl-2,2-dimethyl-2H-1-benzopyran;3-(3-Methylbutylidene)-1(3H)-isobenzofuranone;2,2,7,7-Tetramethyl-1,6-dioxaspiro[4.4]nona-3,8-diene;Jasmolone;2-Phenylpropionaldehyde dimethyl acetal;Dihydroactinidiolide;(+)-Myrtenyl formate;Norecasantalic acid;Bovolide;4-(Butoxymethyl)phenol;3-tert-Butyl-4-hydroxyanisole;2-t…	HMDB0028688;HMDB0028856;HMDB0029026;HMDB0029047;HMDB0034266;HMDB0030816;HMDB0031663;HMDB0030007;HMDB0030039;HMDB0032468;HMDB0035240;HMDB0036669;HMDB0036817;HMDB0039159;HMDB0039957;HMDB0059925;HMDB0059926	3	Proclavaminic_acid;Coprine;3-tert-Butyl-5-methylcatechol	C06658;C08271;C03929
pos-M216T76	701541	1.01548e+06	747794	enhanced	0.025012	0.0186959	0.00332168	0.055327	1.47059														2	S-(Allylthio)-L-cysteine;Phosphocreatinine	HMDB0038669;HMDB0041624	1	4-Nitro-6-oxohepta-2,4-dienedioate	C20367
pos-M221T902	927433	1.43005e+06	1.02712e+06	enhanced	0.00266355	0.000263893	0.000174825	0.00678733	1.97624														37	2,6-Di-tert-butylbenzoquinone;3-Phenylpropyl isovalerate;13-Nor-6-eremophilene-8,11-dione;Hexyl phenylacetate;2-Phenylethyl hexanoate;(Z)-6-Tetradecene-1,3-diyne-5,8-diol;13-Tetradecene-1,3-diyne-6,7-diol;3,4-Dihydro-2,2,5,7,8-pentamethyl-2H-1-benzopyran-6-ol;2-Methyl-1-phenyl-2-propanyl butyrate;5-Dodecenoic acid;trans-Dodec-2-enoic acid;Methyl 10-undecenoate;Allyl nonanoate;xi-Dihydro-5-octyl-2…	HMDB0013817;HMDB0036389;HMDB0037606;HMDB0037714;HMDB0037718;HMDB0038996;HMDB0039539;HMDB0040217;HMDB0040226;HMDB0000529;HMDB0010729;HMDB0029585;HMDB0029763;HMDB0031683;HMDB0032214;HMDB0032235;HMDB0032248;HMDB0033378;HMDB0034160;HMDB0034844;HMDB0036182;HMDB0037186;HMDB0037305;HMDB0037329;HMDB0037498;HMDB0037742;HMDB0037813;HMDB0038081;HMDB0038269;HMDB0038895;HMDB0038924;HMDB0039220;HMDB0040158;HMD…	7	Oblongolide;Glutinosone;(-)-Menthyl_acetate;Citronellyl_acetate;Neomenthyl_acetate;Decanoyl_acetaldehyde;cis-2-Dodecenoic_acid	C09519;C09673;C09870;C12298;C16825;C16947;C21202
pos-M231T612_2	370163	489751	282042	enhanced	0.00420174	0.212802	0.252273	0.0249897	1.06918														2	Dicyclohexyl disulfide;5S,6S-epoxy-15R-hydroxy-ETE	HMDB0041448;HMDB0062236	1	Pyrimidine_nucleoside	C03169
pos-M235T682	3.24302e+06	7.75775e+06	4.8066e+06	enhanced	0.000203468	0.0477671	0.000174825	1	1.2779														6	Cucurbic acid;Dihydrojasmonic acid;Vulgarole;Traumatin;3-Ethenyl-4-hydroxy-2,5-dimethylhex-5-en-2-yl acetate;1-Isothiocyanato-8-(methylthio)octane	HMDB0029388;HMDB0033601;HMDB0035085;HMDB0037326;HMDB0041572;HMDB0038447	6	2,6-Diamino-7-hydroxy-azelaic_acid;Cucurbic_acid;Putaminoxin;Traumatin;12-Oxo-9(Z)-dodecenoic_acid;Pymetrozine	C12025;C08482;C08509;C16309;C16311;C18590
pos-M250T610	267934	550341	367303	enhanced	0.00913262	0.0241438	0.000699301	0.0330111	1.64629														0	-	-	2	Difenzoquat;2-Oxo-10-methylthiodecanoic_acid	C18717;C17232
pos-M253T455	1.34555e+06	3.11244e+06	2.15054e+06	enhanced	0.000485478	0.00038812	0.000699301	0.0330111	1.86753	[M+H]+	74.6	43.3	75	100	98.98481:15414 122.61872:2312 131.01074:6870 179.06586:8063 190.62341:2743 253.10384:25188	Benzo[a]pyrene	C20H12	Benzenoids	Pyrenes	HMDB0062469	C07535	-	4	Benzo[a]pyrene;Cycasin;Dicyclohexyl disulfide;6-Succinoaminopurine	HMDB0062469;HMDB0038850;HMDB0041448;HMDB0013204	13	Benzo[a]pyrene;Benzo[b]fluoranthene;Benzo[k]fluoranthene;Benzo[e]pyrene;Benz[j]aceanthrylene;Benzo[j]fluoranthene;Benz[l]aceanthrylene;Benzo[a]fluoranthene;Perylene;Cycasin;Anatoxin_a(s);N-Acetylgalactosaminate;N-Glycolyl-D-mannosaminolactone	C07535;C14320;C14321;C14435;C19195;C19196;C19336;C19341;C19497;C01418;C19998;C03408;C03948
pos-M265T628	311187	433223	217400	enhanced	0.0135999	0.0169265	0.141608	0.00462773	1.15998														2	12-Oxo-2,3-dinor-10,15-phytodienoic acid;3,5-Bis(1,1-dimethylethyl)-4-hydroxy-benzoic acid ethyl ester	HMDB0032090;HMDB0061935	2	Dehydrojuvabione;5-Hydroxy-1-(4-hydroxyphenyl)-3-decanone	C09657;C17747
pos-M266T908	3.26793e+06	5.88833e+06	4.66249e+06	enhanced	0.0231545	0.0187527	0.00524476	0.314788	1.31918														1	N-Undecanoylglycine	HMDB0013286	0	-	-
pos-M269T78	454644	592106	465462	enhanced	0.019631	0.0133955	0.0164336	0.0096668	1.62254														0	-	-	0	-	-
pos-M270T604	117674	193688	21489	enhanced	0.00128815	7.11539e-05	0.0907343	0.000205677	1.86836														0	-	-	1	Eglinazine	C19102
pos-M273T79	353387	707994	581276	enhanced	0.000800983	6.8366e-05	0.000699301	0.193233	1.766														0	-	-	0	-	-
pos-M283T819	1.11221e+06	2.34021e+06	1.85657e+06	enhanced	0.00186657	0.000533231	0.000174825	0.161251	1.63086														0	-	-	0	-	-
pos-M283T924	1.88162e+06	2.61452e+06	2.03313e+06	enhanced	0.0264183	0.0526295	0.00332168	0.0878239	1.40974														8	Oleic acid;Elaidic acid;Vaccenic acid;(Z)-13-Octadecenoic acid;Ethyl 9-hexadecenoate;13Z-octadecenoic acid;7Z-octadecenoic acid;Octadec-9-enoic Acid	HMDB0000207;HMDB0000573;HMDB0003231;HMDB0041480;HMDB0059871;HMDB0062218;HMDB0062242;HMDB0062703	5	(9Z)-Octadecenoic_acid;(9E)-Octadecenoic_acid;(6Z)-Octadecenoic_acid;(11E)-Octadecenoic_acid;omega-Cycloheptylundecanoic_acid	C00712;C01712;C08363;C08367;C12103
pos-M284T762	173187	330340	172861	enhanced	0.00481206	0.000504731	0.00332168	0.00195393	2.01553														0	-	-	0	-	-
pos-M286T749_1	456265	696292	566712	enhanced	0.0138439	0.0100118	0.00524476	0.0878239	1.48676														3	Ascorbalamic acid;Glutamyl-Threonine;Threoninyl-Glutamate	HMDB0029944;HMDB0028829;HMDB0029060	0	-	-
pos-M287T851	819824	1.02673e+06	535614	enhanced	0.000553572	0.000325853	0.141608	0.000205677	1.87412														10	Vitamin A;11-cis-Retinol;9-cis-Retinol;13-cis Retinol;(x)-p-Menth-1-en-4-yl 5-isopropyl-2-methylphenyl ether;Abietinal;ent-16-Kauren-19-al;ent-19-Trachylobanal;8,13-Abietadien-18-al;(±)-(Z)-2-(5-Tetradecenyl)cyclobutanone	HMDB0000305;HMDB0006216;HMDB0006217;HMDB0006221;HMDB0030403;HMDB0034735;HMDB0036728;HMDB0036841;HMDB0038709;HMDB0037543	13	Retinol;11-cis-Retinol;Ferruginol;Kaur-16-en-18-al;Neoabietal;Levopimarinal;Abietal;9-cis-Retinol;Retinol-(cellular-retinol-binding-protein);Palustradienal;Isopimaradienal;13-cis-Retinol;9beta-Pimara-7,15-dien-19-al	C00473;C00899;C09092;C11873;C11885;C11886;C11887;C16682;C17276;C18220;C18222;C19962;C20148
pos-M287T902	3.60329e+06	4.9002e+06	4.03948e+06	enhanced	0.0110777	0.00522513	0.0020979	0.0330111	1.64831	[M+H]+	79.1	73.8	65.4	66.7	55.05453:5696 57.0705:11013 67.05415:8490 69.0705:4943 69.80228:2635 71.08577:8138 79.05443:5153 81.07016:10701 83.04929:3070 83.08587:2920 85.10094:5263 91.05436:14397 93.06961:7130 95.0857:11202 105.07011:35045 107.05188:2815 107.08519:3212 109.10131:5125 117.06917:15043 117.9445:2998 119.08483:14879 121.10079:6713 123.11735:2886 129.06998:6612 131.08522:22841 133.101:13059 135.11693:8709 135.6…	Retinol	C20H30O	Lipids and lipid-like molecules	Prenol lipids	HMDB0000305	C00473	-	10	Vitamin A;11-cis-Retinol;9-cis-Retinol;13-cis Retinol;(x)-p-Menth-1-en-4-yl 5-isopropyl-2-methylphenyl ether;Abietinal;ent-16-Kauren-19-al;ent-19-Trachylobanal;8,13-Abietadien-18-al;(±)-(Z)-2-(5-Tetradecenyl)cyclobutanone	HMDB0000305;HMDB0006216;HMDB0006217;HMDB0006221;HMDB0030403;HMDB0034735;HMDB0036728;HMDB0036841;HMDB0038709;HMDB0037543	13	Retinol;11-cis-Retinol;Ferruginol;Kaur-16-en-18-al;Neoabietal;Levopimarinal;Abietal;9-cis-Retinol;Retinol-(cellular-retinol-binding-protein);Palustradienal;Isopimaradienal;13-cis-Retinol;9beta-Pimara-7,15-dien-19-al	C00473;C00899;C09092;C11873;C11885;C11886;C11887;C16682;C17276;C18220;C18222;C19962;C20148
pos-M299T227	3.2099e+07	5.28004e+07	3.83275e+07	enhanced	0.0207372	0.0134522	0.0115385	0.055327	1.20522														3	Flutamide;L-alpha-glutamyl-L-hydroxyproline ;Oxypinnatanine	HMDB0014642;HMDB0011161;HMDB0029403	3	Quinalphos;Phoxim;Flutamide	C11030;C18757;C07653
pos-M299T379	1.49739e+07	1.80018e+07	7.21504e+06	enhanced	0.0145457	0.0112094	0.757692	0.000719868	1.30912														1	Flutamide	HMDB0014642	3	Quinalphos;Phoxim;Flutamide	C11030;C18757;C07653
pos-M301T597	131730	234206	177955	enhanced	0.00454479	0.00575211	0.0020979	0.055327	1.65564														9	Longistylin C;Santalyl acetate;Crithmumdiol;alpha-Santalyl acetate;Vetiveryl acetate;beta-Santalyl acetate;1-Heptadecene-4,6-diyne-3,9-diol;Ginsenoyne D;Ginsenoyne I	HMDB0038544;HMDB0032501;HMDB0033957;HMDB0037209;HMDB0037832;HMDB0038024;HMDB0038782;HMDB0039358;HMDB0040374	2	1,1-Diphenyl-2-(4-methoxyphenyl)propene;Virol_B	C15179;C19994
pos-M301T762	5.48791e+06	8.27111e+06	4.44502e+06	enhanced	0.0290174	0.00435562	0.0711538	0.0185109	1.63176														18	All-trans-retinoic acid;9-cis-Retinoic acid;13-cis-Retinoic acid;4-Oxoretinol;4-OH-Retinal;9,13-cis-Retinoate;Sugiol;ent-6,16-Kauradien-19-oic acid;Yucalexin B16;Yucalexin B7;Trilobinol;Metandienone;Dehydroabietic acid;Alpha-Linolenic acid;Gamma-Linolenic acid;Calendic acid;Punicic acid;Linolenelaidic acid	HMDB0001852;HMDB0002369;HMDB0006219;HMDB0012329;HMDB0012788;HMDB0012874;HMDB0036564;HMDB0036697;HMDB0036710;HMDB0036711;HMDB0038702;HMDB0041925;HMDB0061925;HMDB0001388;HMDB0003073;HMDB0030962;HMDB0030963;HMDB0030964	23	Retinoate;13-cis-Retinoic_acid;Spruceanol;Dehydroabietic_acid;19-Norprogesterone;19-Nor-17alpha-pregn-5(10)-en-20-yne-3alpha,17beta-diol;17beta-Hydroxy-17-methylandrosta-4,9(11)-dien-3-one;17beta-Hydroxy-2-methylandrost-1,4-dien-3-one;A-Norpregn-3(5)-ene-2,20-dione;17beta-Hydroxy-7alpha-methylandrost-1,4-diene-3-one;17alpha-Methyl-17beta-hydroxyandrosta-4,6-dien-3-one;9-cis-Retinoic_acid;4-Oxoret…	C00777;C07058;C09188;C12078;C14489;C14652;C14684;C14925;C15263;C15307;C15353;C15493;C16683;C18195;C18196;C20428;C20429;C06426;C06427;C07289;C08315;C08364;C15201
pos-M302T763_1	1.31538e+06	1.84076e+06	1.16416e+06	enhanced	0.0325147	0.0108076	0.0311189	0.0249897	1.55348														1	Melanostatin	HMDB0005764	0	-	-
pos-M303T774	1.15784e+06	2.56782e+06	1.28277e+06	enhanced	0.0163947	0.00222331	0.00786713	0.0135747	1.79396														25	Eicosapentaenoic acid;Retinyl ester;Methyltestosterone;8,15-Isopimaradien-18-oic acid;Siderone;Yucalexin B14;Yucalexin A16;8(17),12-Labdadiene-15,16-dial;Isopimaric acid;Cascarillone;8,13-Abietadien-18-oic acid;(ent-15beta,16beta)-15,16-Epoxy-3-kauranone;ent-8(17),13(16),14-Labdatrien-18-oic acid;Methenolone;Linoleic acid;Bovinic acid;9E,11E-Octadecadienoic acid;10E,12Z-Octadecadienoic acid;Linoe…	HMDB0001999;HMDB0003598;HMDB0015655;HMDB0035692;HMDB0036703;HMDB0036709;HMDB0036775;HMDB0036805;HMDB0036811;HMDB0036826;HMDB0038172;HMDB0038687;HMDB0039486;HMDB0041928;HMDB0000673;HMDB0003797;HMDB0005047;HMDB0005048;HMDB0006270;HMDB0029800;HMDB0030430;HMDB0031051;HMDB0031097;HMDB0062784;HMDB0062238	33	Abietate;(5Z,8Z,11Z,14Z,17Z)-Icosapentaenoic_acid;Methyltestosterone;Isopimaric_acid;Oryzalexin_A;(+)-Pimaric_acid;Kaur-16-en-18-oic_acid;Levopimaric_acid;Neoabietic_acid;Palustric_acid;(5Z,7E,9E,14Z,17Z)-Eicosapentaenoic_acid;Mibolerone;Stenbolone;17beta-Hydroxy-7alpha-methylandrost-4-en-3-one;17beta-Hydroxy-6beta-methylandrost-4-en-3-one;17-Hydroxy-19-nor-17alpha-pregn-5(10)-en-3-one;1,2,3,4,4a…	C06087;C06428;C07198;C09118;C09148;C09159;C11874;C11888;C11889;C12077;C12083;C14255;C14490;C14588;C14890;C15003;C15008;C15017;C15036;C15070;C15184;C15188;C15259;C15318;C15412;C15460;C20149;C20208;C01595;C04056;C08282;C08321;C08459
pos-M307T915	7.31008e+06	1.00687e+07	6.41595e+06	enhanced	0.0309851	0.00756216	0.0417832	0.0135747	1.61837	[M+H]+	87.7	80.7	82.2	87.2	55.05475:16332 56.41246:2955 57.07051:5272 67.05502:113753 69.07002:14760 71.04975:3546 79.05444:10735 79.67692:3132 81.0705:128395 83.08506:11330 91.05444:5683 93.06988:17921 95.08608:125344 97.06425:3059 97.10122:7611 105.07008:4908 107.0856:12929 109.10163:44331 111.11579:3012 119.08454:5076 121.1008:11927 123.11674:19211 131.08484:5519 133.09941:4536 135.11694:8580 137.1324:11245 145.09995:68…	5Z,8Z,14Z-Eicosatrienoic acid	C20H34O2	Lipids and lipid-like molecules	Fatty Acyls			-	9	8,11,14-Eicosatrienoic acid;5,8,11-Eicosatrienoic acid ;Sciadonic acid;Sagittariol;11,14,17-Eicosatrienoic acid;Stearic acid;Ethyl hexadecanoate;16-Methylheptadecanoic acid;Hexyl dodecanoate	HMDB0002925;HMDB0010378;HMDB0031058;HMDB0036835;HMDB0060039;HMDB0000827;HMDB0029811;HMDB0031066;HMDB0061946	10	(8Z,11Z,14Z)-Icosatrienoic_acid;2,7,11-Cembratrien-4,6-diol;Plaunotol;2alpha-Methyl-5alpha-androstane-3alpha,17beta-diol;2alpha-Methyl-5alpha-androstane-3beta,17beta-diol;17alpha-Methyl-5alpha-androstane-3alpha,17beta-diol;17-Methyl-5alpha-androstane-11beta,17beta-diol;Icosatrienoic_acid;Octadecanoic_acid;Isooctadecanoic_acid	C03242;C09072;C13273;C14882;C15058;C15376;C15399;C16522;C01530;C20356
pos-M308T914	1.26732e+06	1.89373e+06	963416	enhanced	0.0112028	0.00268118	0.0311189	0.00678733	1.71718														0	-	-	0	-	-
pos-M311T899	2.91459e+06	3.88115e+06	3.1307e+06	enhanced	0.00961944	0.039116	0.00332168	0.0096668	1.50213														6	Desogestrel;All-trans-13,14-dihydroretinol;Abietinol;ent-16-Kauren-19-ol;Hexanal hexyl isoamyl acetal;1,17-Heptadecanediol	HMDB0014449;HMDB0011618;HMDB0034736;HMDB0036727;HMDB0032317;HMDB0040983	16	14'-apo-beta-Carotenal;Desogestrel;Kaur-16-en-18-ol;Abietinol;Levopimarinol;Neoabietinol;Taxa-4(20),11(12)-dien-5alpha-ol;(5alpha,17beta)-3-Methyl-androst-2-en-17-ol;17-Methyl-5-alpha-androst-2-en-17-beta-ol;all-trans-13,14-Dihydroretinol;Pachydictyol_A;Palustradienol;Isopimaradienol;ent-2alpha-Hydroxyisokaurene;9beta-Pimara-7,15-dien-19-ol;ent-11beta-Hydroxycassa-12,15-diene	C06734;C07629;C11872;C11882;C11883;C11884;C11895;C14906;C15101;C15492;C16858;C18219;C18221;C20146;C20147;C20150
pos-M317T864	2.54934e+06	3.78063e+06	1.48137e+06	enhanced	0.0359329	0.0121045	0.21049	0.0135747	1.40721														6	Tetrahydrodeoxycorticosterone;Lycopersiconol;1-(3,5-Dihydroxyphenyl)-2-pentadecanone;ent-16beta-Methoxy-19-kauranoic acid;Isolinderenolide;[10]-Paradol	HMDB0000879;HMDB0029583;HMDB0035283;HMDB0036302;HMDB0038104;HMDB0040642	7	Allotetrahydrodeoxycorticosterone;3alpha,6alpha-Dihydroxy-5beta-pregnan-20-one;3alpha,17alpha-Dihydroxy-5beta-pregnan-20-one;17beta-Hydroxy-2alpha-(methoxymethyl)-5alpha-androstan-3-one;17beta-Hydroxy-2alpha-(hydroxymethyl)-17-methyl-5alpha-androstan-3-one;D-Homo-17a-oxa-5alpha-androstan-3beta-ol_acetate;3alpha,12alpha-Dihydroxy-5beta-pregnan-20-one	C13713;C14608;C14609;C14978;C15137;C15139;C15391
pos-M319T762	8.40611e+06	1.40616e+07	7.38605e+06	enhanced	0.0249171	0.0055862	0.0311189	0.0185109	1.62658	[M+H]+	80.9	77.9	69.6	62.2	55.05497:10409 58.66689:3127 67.05507:17047 69.04214:3097 69.06987:6968 71.04974:4958 74.92918:3023 77.52244:2838 79.05443:11622 81.07034:28021 85.0647:7367 91.05474:28479 93.06992:21950 95.08582:15986 97.06525:3689 99.08081:5954 105.07033:29706 107.08517:8453 109.06461:3070 109.1013:6244 113.27193:2574 117.06944:15291 119.0862:26534 121.10078:7291 128.06201:3569 129.0701:14689 131.08488:30726 13…	17(18)-Epoxy-5Z,8Z,11Z,14Z-eicosatetraenoic acid	C20H30O3	Lipids and lipid-like molecules	Fatty Acyls	HMDB0010212	C13843	-	46	Leukotriene A4;5-HEPE;Oxymesterone;12-HEPE;14,15-EpETE;15-HEPE;15-KETE;17,18-EpETE;5-KETE;11R-HEPE;18R-HEPE;12-KETE;Methyl [8]-Shogaol;(ent-7alpha)-7-Hydroxy-8(14),15-pimaradien-19-oic acid;Galanal A;Ineketone;Steviol;Yucalexin B20;Yucalexin B22;ent-17-Hydroxy-15-kauren-19-oic acid;Yucalexin P17;Yucalexin A19;Aframodial;(ent-15beta)-15-Hydroxy-19-trachylobanoic acid;Grandiflorolic acid;Galanolact…	HMDB0001337;HMDB0005081;HMDB0006027;HMDB0010202;HMDB0010205;HMDB0010209;HMDB0010210;HMDB0010212;HMDB0010217;HMDB0012534;HMDB0012611;HMDB0013633;HMDB0030101;HMDB0035116;HMDB0035311;HMDB0036698;HMDB0036706;HMDB0036712;HMDB0036713;HMDB0036724;HMDB0036752;HMDB0036776;HMDB0036806;HMDB0036839;HMDB0036930;HMDB0037523;HMDB0038521;HMDB0039012;HMDB0039716;HMDB0041058;HMDB0060053;HMDB0061114;HMDB0062222;HMD…	30	Leukotriene_A4;4,5-Leukotriene_A4;15-OxoETE;Cyathin_A3;Ineketone;ent-7alpha-Hydroxykaur-16-en-19-oic_acid;17R,18S-Epoxy-5Z,8Z,11Z,14Z-icosatetraenoic_acid;11alpha,17beta-Dihydroxy-17-methylandrost-4-en-3-one;4,5alpha-Dihydro-2-(hydroxymethylene)testosterone;Oranabol;11beta,17beta-Dihydroxy-17-methylandrost-4-en-3-one;5-OxoETE;12-OxoETE;7alpha,17beta-Dihydroxy-17alpha-methylandrost-4-en-3-one;17be…	C00909;C02645;C04577;C09079;C09110;C11875;C13843;C14555;C14628;C14665;C14683;C14732;C14807;C14891;C14929;C14945;C14980;C15354;C15434;C17498;C17956;C18177;C20212;C08318;C08368;C14762;C14767;C14825;C14826;C19617
pos-M320T762	1.68958e+06	2.73591e+06	1.5002e+06	enhanced	0.0364707	0.00771367	0.0311189	0.0249897	1.58506														0	-	-	0	-	-
pos-M321T597	1.31419e+08	2.07408e+08	7.20281e+07	enhanced	0.000736765	4.16527e-05	0.0417832	0.000102838	2.12996														6	Isomugineic acid;D-Fructosazine;Toxin T2 tetrol;3,7,8,15-Scirpenetetrol;Hexaethylene glycol;Gynocardin	HMDB0033555;HMDB0035284;HMDB0036159;HMDB0037560;HMDB0061822;HMDB0029913	5	Mugineic_acid;3-Epihydroxy-2'-deoxymugineic_acid;Sesamex;Neoilludin_A;Gynocardin	C15500;C15502;C19146;C19956;C08331
pos-M321T622	1.80102e+07	2.7619e+07	9.54405e+06	enhanced	0.000737726	2.80521e-05	0.0164336	0.000205677	1.6335														6	Isomugineic acid;D-Fructosazine;Toxin T2 tetrol;3,7,8,15-Scirpenetetrol;Hexaethylene glycol;Gynocardin	HMDB0033555;HMDB0035284;HMDB0036159;HMDB0037560;HMDB0061822;HMDB0029913	5	Mugineic_acid;3-Epihydroxy-2'-deoxymugineic_acid;Sesamex;Neoilludin_A;Gynocardin	C15500;C15502;C19146;C19956;C08331
pos-M321T774	1.44172e+06	2.09341e+06	1.61164e+06	enhanced	0.0288741	0.0166991	0.0164336	0.161251	1.45048														41	5,6-Epoxy-8,11,14-eicosatrienoic acid;8,9-Epoxyeicosatrienoic acid;14R,15S-EpETrE;15(S)-HETE;14,15-Epoxy-5,8,11-eicosatrienoic acid;11,12-Epoxyeicosatrienoic acid;8-HETE;16(R)-HETE;11(R)-HETE;20-Hydroxyeicosatetraenoic acid;12-HETE;18-Hydroxyarachidonic acid;9-HETE;11,12-EpETrE;5-HETE;19(S)-HETE;10-HETE;13-HETE;17-HETE;Annoglabasin E;Ucriol;8alpha,13R-Epoxy-14-labden-19-oic acid;2-Hydroxy-6-tride…	HMDB0002190;HMDB0002232;HMDB0002283;HMDB0003876;HMDB0004264;HMDB0004673;HMDB0004679;HMDB0004680;HMDB0004682;HMDB0005998;HMDB0006111;HMDB0006245;HMDB0010222;HMDB0010409;HMDB0011134;HMDB0011136;HMDB0012508;HMDB0012567;HMDB0012598;HMDB0036262;HMDB0036705;HMDB0036810;HMDB0038520;HMDB0038688;HMDB0038689;HMDB0038694;HMDB0060101;HMDB0062287;HMDB0062294;HMDB0062302;HMDB0062431;HMDB0062433;HMDB0010736;HMD…	25	(15S)-15-Hydroxy-5,8,11-cis-13-trans-eicosatetraenoate;5(S)-HETE;20-HETE;19(S)-HETE;5,6-EET;8,9-EET;11,12-EET;14,15-EET;8(S)-HETE;12(S)-HETE;16(R)-HETE;9(S)-HETE;11(R)-HETE;12(R)-HETE;8(R)-HETE;3beta-Hydroxy-16beta-(hydroxymethyl)-5alpha-androstan-17-one;17beta-Hydroxy-2alpha-(hydroxymethyl)-5alpha-androstan-3-one;17-Methylandrost-5-ene-3beta,11beta,17beta-triol;17beta-Methoxyandrost-5-ene-3beta,…	C04742;C04805;C14748;C14749;C14768;C14769;C14770;C14771;C14776;C14777;C14778;C14779;C14780;C14822;C14824;C14961;C15035;C15041;C15138;C15349;C00869;C08365;C13791;C19418;C19616
pos-M322T597	2.00473e+07	3.36321e+07	1.1373e+07	enhanced	0.000647989	1.98562e-05	0.0164336	0.000102838	2.15512														2	Diazinon;Vicine	HMDB0032943;HMDB0034073	2	Diazinon;Vicine	C14324;C08437
pos-M322T622	2.59282e+06	3.98388e+06	1.57368e+06	enhanced	0.000505426	1.88173e-05	0.0115385	0.000102838	2.1241														2	Diazinon;Vicine	HMDB0032943;HMDB0034073	2	Diazinon;Vicine	C14324;C08437
pos-M322T774	139545	303571	182694	enhanced	0.00761691	0.0079057	0.00332168	0.055327	1.62149														0	-	-	1	Istamycin_AP	C17984
pos-M324T597	368010	541864	247619	enhanced	0.000943827	6.97691e-05	0.0164336	0.000719868	1.57134														1	Mepyramine	HMDB0015639	1	Mepyramine	C11798
pos-M325T572	92378.7	183319	104903	enhanced	0.00372485	0.000159744	0.00034965	0.0185109	1.88587														4	Lactapiperanol D;Cibaric acid;Zolpidem;Alcaftadine	HMDB0033631;HMDB0038580;HMDB0005023;HMDB0015670	1	Zolpidem	C07219
pos-M325T78	711685	1.07603e+06	871447	enhanced	0.0121648	0.0235541	0.00332168	0.0702386	1.40902														0	-	-	0	-	-
pos-M325T828	1.54346e+06	2.16967e+06	1.39491e+06	enhanced	0.0220882	0.00850471	0.0548951	0.00462773	1.58081														17	Etonogestrel;Eicosapentaenoic acid;Retinyl ester;Methyltestosterone;8,15-Isopimaradien-18-oic acid;Siderone;Yucalexin B14;Yucalexin A16;8(17),12-Labdadiene-15,16-dial;Isopimaric acid;Cascarillone;8,13-Abietadien-18-oic acid;(ent-15beta,16beta)-15,16-Epoxy-3-kauranone;ent-8(17),13(16),14-Labdatrien-18-oic acid;Methenolone;Avocadene;12-hydroxyheptadecanoic acid	HMDB0014439;HMDB0001999;HMDB0003598;HMDB0015655;HMDB0035692;HMDB0036703;HMDB0036709;HMDB0036775;HMDB0036805;HMDB0036811;HMDB0036826;HMDB0038172;HMDB0038687;HMDB0039486;HMDB0041928;HMDB0031042;HMDB0061663	30	Abietate;(5Z,8Z,11Z,14Z,17Z)-Icosapentaenoic_acid;Methyltestosterone;Isopimaric_acid;Oryzalexin_A;(+)-Pimaric_acid;Kaur-16-en-18-oic_acid;Levopimaric_acid;Neoabietic_acid;Palustric_acid;(5Z,7E,9E,14Z,17Z)-Eicosapentaenoic_acid;Mibolerone;Stenbolone;17beta-Hydroxy-7alpha-methylandrost-4-en-3-one;17beta-Hydroxy-6beta-methylandrost-4-en-3-one;17-Hydroxy-19-nor-17alpha-pregn-5(10)-en-3-one;1,2,3,4,4a…	C06087;C06428;C07198;C09118;C09148;C09159;C11874;C11888;C11889;C12077;C12083;C14255;C14490;C14588;C14890;C15003;C15008;C15017;C15036;C15070;C15184;C15188;C15259;C15318;C15412;C15460;C20149;C20208;C11849;C13947
pos-M325T887	1.71498e+07	2.56549e+07	2.02102e+07	enhanced	0.0136871	0.00690112	0.00524476	0.0330111	1.63242	[M+Na]+	72.1	80	30	50	57.26262:2781 60.42441:3102 60.90278:2994 140.13962:2453 233.33147:2968 234.91223:3187 321.64432:2775 325.21024:98974	Kaurenic acid	C20H30O2	Unknown	-	METPA1653	C11874	-	17	Eicosapentaenoic acid;Retinyl ester;Methyltestosterone;8,15-Isopimaradien-18-oic acid;Siderone;Yucalexin B14;Yucalexin A16;8(17),12-Labdadiene-15,16-dial;Isopimaric acid;Cascarillone;8,13-Abietadien-18-oic acid;(ent-15beta,16beta)-15,16-Epoxy-3-kauranone;ent-8(17),13(16),14-Labdatrien-18-oic acid;Methenolone;Avocadene;12-hydroxyheptadecanoic acid;Ibopamine	HMDB0001999;HMDB0003598;HMDB0015655;HMDB0035692;HMDB0036703;HMDB0036709;HMDB0036775;HMDB0036805;HMDB0036811;HMDB0036826;HMDB0038172;HMDB0038687;HMDB0039486;HMDB0041928;HMDB0031042;HMDB0061663;HMDB0041906	30	Abietate;(5Z,8Z,11Z,14Z,17Z)-Icosapentaenoic_acid;Methyltestosterone;Isopimaric_acid;Oryzalexin_A;(+)-Pimaric_acid;Kaur-16-en-18-oic_acid;Levopimaric_acid;Neoabietic_acid;Palustric_acid;(5Z,7E,9E,14Z,17Z)-Eicosapentaenoic_acid;Mibolerone;Stenbolone;17beta-Hydroxy-7alpha-methylandrost-4-en-3-one;17beta-Hydroxy-6beta-methylandrost-4-en-3-one;17-Hydroxy-19-nor-17alpha-pregn-5(10)-en-3-one;1,2,3,4,4a…	C06087;C06428;C07198;C09118;C09148;C09159;C11874;C11888;C11889;C12077;C12083;C14255;C14490;C14588;C14890;C15003;C15008;C15017;C15036;C15070;C15184;C15188;C15259;C15318;C15412;C15460;C20149;C20208;C11849;C13947
pos-M326T828	279889	358530	170398	enhanced	0.00161552	0.000847522	0.252273	0.000411353	1.77306														1	(R)-1-O-b-D-glucopyranosyl-1,3-octanediol	HMDB0029362	1	Dodine	C18723
pos-M326T887	3.24377e+06	4.96735e+06	3.86363e+06	enhanced	0.0198818	0.0114365	0.00786713	0.0430893	1.56667														2	Farnesylcysteine;(R)-1-O-b-D-glucopyranosyl-1,3-octanediol	HMDB0011627;HMDB0029362	1	Farnesylcysteine	C19691
pos-M327T765	464384	688749	525955	enhanced	0.0153442	0.00445896	0.00332168	0.0702386	1.69677														0	-	-	1	CPX	C13709
pos-M328T604	311516	431165	152066	enhanced	0.000700933	3.70212e-05	0.0417832	0.00462773	1.90209														4	N-(1-Deoxy-1-fructosyl)phenylalanine;(E)-1-O-Cinnamoyl-beta-D-glucose;(E)-2-O-Cinnamoyl-beta-D-glucopyranose;1-Pentadecanecarboxylic acid	HMDB0037846;HMDB0030293;HMDB0035880;HMDB0039958	3	trans-Cinnamoyl_beta-D-glucoside;Mellitoxin;Picrotin	C04164;C09502;C09528
pos-M329T899	6.58881e+07	8.92006e+07	7.05927e+07	enhanced	0.0051526	0.00661838	0.00122378	0.00678733	1.73634	[M+H]+	72.1	41.9	74	77.4	55.05466:30085 57.0705:6303 67.05496:99038 69.07062:23879 71.04974:9595 79.05466:46282 81.07037:112203 83.08585:9019 85.06554:7067 91.0547:112998 93.06982:120820 95.08598:89149 105.0703:84926 107.08543:87509 109.10148:52513 117.06944:74051 119.0861:104554 121.10101:92290 123.11646:23814 129.07025:29846 131.08495:114089 133.10129:97643 135.08:19268 135.11708:46623 137.13237:6513 141.06862:13376 14…	Docosahexaenoic acid	C22H32O2	Lipids and lipid-like molecules	Fatty Acyls	HMDB0002183	C06429	-	10	Docosahexaenoic acid;Neogrifolin;Grifolin;Retinol acetate;(Z,Z)-2-Methyl-5-(8,11,14-pentadecatrienyl)-1,3-benzenediol;8,11,14-Eicosatrienoic acid;5,8,11-Eicosatrienoic acid ;Sciadonic acid;Sagittariol;11,14,17-Eicosatrienoic acid	HMDB0002183;HMDB0030053;HMDB0030446;HMDB0035185;HMDB0038908;HMDB0002925;HMDB0010378;HMDB0031058;HMDB0036835;HMDB0060039	13	(4Z,7Z,10Z,13Z,16Z,19Z)-Docosahexaenoic_acid;6alpha-Methylprogesterone;2alpha-Methylpregn-4-ene-3,20-dione;16beta-Methylpregn-4-ene-3,20-dione;7alpha-Methyl-4-pregnene-3,20-dione;(8Z,11Z,14Z)-Icosatrienoic_acid;2,7,11-Cembratrien-4,6-diol;Plaunotol;2alpha-Methyl-5alpha-androstane-3alpha,17beta-diol;2alpha-Methyl-5alpha-androstane-3beta,17beta-diol;17alpha-Methyl-5alpha-androstane-3alpha,17beta-di…	C06429;C14586;C15116;C15265;C15299;C03242;C09072;C13273;C14882;C15058;C15376;C15399;C16522
pos-M329T915	2.54302e+07	3.76328e+07	2.43918e+07	enhanced	0.0313964	0.0122143	0.0311189	0.0135747	1.59775														11	Docosahexaenoic acid;Neogrifolin;Grifolin;Retinol acetate;(Z,Z)-2-Methyl-5-(8,11,14-pentadecatrienyl)-1,3-benzenediol;8,11,14-Eicosatrienoic acid;5,8,11-Eicosatrienoic acid ;Sciadonic acid;Sagittariol;11,14,17-Eicosatrienoic acid;2-trans,4-cis-Decadienoylcarnitine	HMDB0002183;HMDB0030053;HMDB0030446;HMDB0035185;HMDB0038908;HMDB0002925;HMDB0010378;HMDB0031058;HMDB0036835;HMDB0060039;HMDB0013325	13	(4Z,7Z,10Z,13Z,16Z,19Z)-Docosahexaenoic_acid;6alpha-Methylprogesterone;2alpha-Methylpregn-4-ene-3,20-dione;16beta-Methylpregn-4-ene-3,20-dione;7alpha-Methyl-4-pregnene-3,20-dione;(8Z,11Z,14Z)-Icosatrienoic_acid;2,7,11-Cembratrien-4,6-diol;Plaunotol;2alpha-Methyl-5alpha-androstane-3alpha,17beta-diol;2alpha-Methyl-5alpha-androstane-3beta,17beta-diol;17alpha-Methyl-5alpha-androstane-3alpha,17beta-di…	C06429;C14586;C15116;C15265;C15299;C03242;C09072;C13273;C14882;C15058;C15376;C15399;C16522
pos-M330T899	1.40619e+07	1.92979e+07	1.48704e+07	enhanced	0.00302386	0.00308437	0.00034965	0.00462773	1.81466														0	-	-	0	-	-
pos-M331T933	431750	786865	526365	enhanced	0.0184854	0.010272	0.00332168	0.055327	1.53946														5	Eicosadienoic acid;Sclareol;Dihomo-linoleate (20:2n6);8Z,11Z-eicosadienoic acid;9-Decenoylcarnitine	HMDB0005060;HMDB0036827;HMDB0061864;HMDB0062432;HMDB0013205	2	Sclareol;Icosadienoic_acid	C09183;C16525
pos-M333T923	1.47312e+06	2.89138e+06	2.35838e+06	enhanced	0.0144051	0.00915142	0.000699301	0.417318	1.46515														16	Adrenic acid;1-Hydroxy-1-phenyl-3-hexadecanone;3-Hydroxy-1-phenyl-1-hexadecanone;2-Methyl-5-(8-pentadecenyl)-1,3-benzenediol;Ethyl Arachidonate;Eicosenoic acid;11-Eicosenoic acid;Ethyl oleate;Paullinic acid;6,8-Icosanedione;5,7-Icosanedione;4,6-Icosanedione;Oleyl acetate;9Z-eicosenoic acid;O-decanoyl-L-carnitine;Decanoylcarnitine	HMDB0002226;HMDB0035676;HMDB0035677;HMDB0038910;HMDB0062725;HMDB0002231;HMDB0034296;HMDB0034451;HMDB0035159;HMDB0035572;HMDB0035573;HMDB0035574;HMDB0037127;HMDB0062436;HMDB0062631;HMDB0000651	5	5alpha-Androstan-17beta-ol_propionate;7,10,13,16-Docosatetraenoic_acid;Prostanoic_acid;Icosenoic_acid;O-Decanoyl-L-carnitine	C15373;C16527;C02064;C16526;C03299
pos-M337T597	1.00934e+06	1.67179e+06	481920	enhanced	0.000199727	2.28516e-06	0.0164336	0.000102838	2.2262														2	Toxin T2 tetrol;3,7,8,15-Scirpenetetrol	HMDB0036159;HMDB0037560	2	Sesamex;Neoilludin_A	C19146;C19956
pos-M338T775	520624	790565	656650	enhanced	0.0179216	0.0184187	0.0115385	0.161251	1.24772														0	-	-	0	-	-
pos-M344T597	1.09323e+06	1.54184e+06	505614	enhanced	9.46951e-05	2.87061e-06	0.0548951	0.000102838	2.18806														0	-	-	0	-	-
pos-M346T597	864688	1.25849e+06	467766	enhanced	0.000550524	3.10728e-05	0.0548951	0.000102838	2.07903														16	Zolpidem;Alcaftadine;Zapotinin;Ugaxanthone;Betagarin;Americanin A;Garbogiol;Isoamericanin A;Frenolicin B;Morusignin B;5-Hydroxy-4',7,8-trimethoxyflavone;Americanin D;5-Hydroxy-4,4',6-trimethoxyaurone;8-Hydroxy-4',5,7-trimethoxyflavone;Methyl 2-(2-methoxy-4-hydroxyphenyl)-6-methoxy-3-benzofurancarboxylate;7-Hydroxy-3,4',8-trimethoxyflavone	HMDB0005023;HMDB0015670;HMDB0029677;HMDB0030596;HMDB0030727;HMDB0030834;HMDB0033169;HMDB0033318;HMDB0034109;HMDB0034186;HMDB0037458;HMDB0039601;HMDB0040303;HMDB0040719;HMDB0040935;HMDB0041544	8	Candimine;Zolpidem;Betagarin;6-Hydroxy-2-(4-methoxyphenyl)-5,7-dimethoxy-4H-1-benzopyran-4-one;2-(4-Hydroxyphenyl)-5,6,7-trimethoxy-4H-1-benzopyran-4-one;7-Hydroxy-2',4',5'-trimethoxyisoflavone;9-Demethylmunduserone;Ophiopogonanone_A	C08520;C07219;C09479;C14985;C14986;C16188;C16189;C17475
pos-M346T899	9.96053e+06	1.26331e+07	9.95536e+06	enhanced	0.0422945	0.0485443	0.0311189	0.0249897	1.42462														7	Eicosapentaenoyl Ethanolamide ;Linoleoyl ethanolamide;Docosahexaenoic acid;Neogrifolin;Grifolin;Retinol acetate;(Z,Z)-2-Methyl-5-(8,11,14-pentadecatrienyl)-1,3-benzenediol	HMDB0013649;HMDB0012252;HMDB0002183;HMDB0030053;HMDB0030446;HMDB0035185;HMDB0038908	6	Himbacine;(4Z,7Z,10Z,13Z,16Z,19Z)-Docosahexaenoic_acid;6alpha-Methylprogesterone;2alpha-Methylpregn-4-ene-3,20-dione;16beta-Methylpregn-4-ene-3,20-dione;7alpha-Methyl-4-pregnene-3,20-dione	C10598;C06429;C14586;C15116;C15265;C15299
pos-M347T597	3.87139e+06	5.61166e+06	2.02223e+06	enhanced	0.00124045	0.000174784	0.141608	0.000102838	2.00943	[M+H]+	78.3	72.4	73.4	50	62.48423:2951 70.88991:2783 163.63651:2420 213.05507:3824 347.1264:127236	9-(3,4-Dimethoxyphenyl)-2-methoxy-1H-phenalen-1-one	C22H18O4	Benzenoids	Naphthalenes	HMDB0034692	null	-	14	Nifedipine;9-(3,4-Dimethoxyphenyl)-2-methoxy-1H-phenalen-1-one;(E)-2',4,4'-Trihydroxy-3-prenylchalcone;Moracin I;Phaseollidin;(R)-Glabridin;Phaseollinisoflavan;(S)-5,7-Dihydroxy-6-prenylflavanone;ACRL Toxin II;15-Deacetylcalonectrin;Dihydrocumambrin A;(Z)-N-Feruloyl-5-hydroxyanthranilic acid;7-Hydroxyamoxapine;8-Hydroxyamoxapine	HMDB0015247;HMDB0034692;HMDB0032671;HMDB0033311;HMDB0033669;HMDB0034188;HMDB0034411;HMDB0037445;HMDB0030496;HMDB0035724;HMDB0036489;HMDB0038575;HMDB0060799;HMDB0060801	12	Nifedipine;Miraxanthin-V;Phaseollidin;Isobavachalcone;Spathelia_bischromene;Glabranin;Glabridin;(-)-Phaseollinisoflavan;Otobain;Inulicin;Cinnamodial;Desulfoglucotropeolin	C07266;C08557;C05230;C08648;C09048;C09752;C10421;C10515;C10728;C09483;C09638;C01069
pos-M348T597	619353	838650	444601	enhanced	0.00554508	0.00258689	0.0548951	0.00195393	1.69001														6	Dide-O-methylsimmondsin;2-O-alpha-D-Galactopyranosyl-1-deoxynojirimycin;Glucopyranosylmoranoline;Lysyl-Tyrosine;Tyrosyl-Lysine;3'-Glucosyl-2',4',6'-trihydroxyacetophenone	HMDB0041207;HMDB0041337;HMDB0059718;HMDB0028963;HMDB0029110;HMDB0040621	3	Fluperlapine;Isopropalin;1-O-Vanilloyl-beta-D-glucose	C10967;C19063;C20470
pos-M348T859	688858	860326	531582	enhanced	0.00133193	0.00033503	0.0229021	0.000411353	1.81926														0	-	-	0	-	-
pos-M349T885	1.29598e+06	3.07779e+06	2.18893e+06	enhanced	0.00207605	0.0010212	0.000174825	0.055327	1.7731														8	Roxatidine acetate;Bexarotene;15beta-Hydroxydesogestrel;2-Hydroxydesogestrel;3a-Hydroxydesogestrel;3b-Hydroxydesogestrel;(R)-2-Hydroxysterculic acid;Pandamarilactone 31	HMDB0015695;HMDB0014452;HMDB0060707;HMDB0060719;HMDB0060755;HMDB0060756;HMDB0031060;HMDB0039766	10	Arotinoid_acid;Promegestone;12alpha-Methylpregna-4,9(11)-diene-3,20-dione;Methoprene;Erythratidine;Bucharaine;Bucharidine;Salmefamol;O-Methyllycorenine;Tetramethrin	C15634;C14208;C15190;C14308;C09424;C10649;C10652;C11771;C12241;C18373
pos-M353T932	8.17839e+06	1.33355e+07	1.00808e+07	enhanced	0.0145732	0.0151518	0.00332168	0.055327	1.57357														0	-	-	1	Ankorine	C09337
pos-M356T923	3.91863e+06	7.86153e+06	6.48322e+06	enhanced	0.0157178	0.00828275	0.00332168	0.417318	1.46525														0	-	-	0	-	-
pos-M357T768	1.31995e+06	1.8982e+06	1.30368e+06	enhanced	0.0115755	0.00364213	0.00524476	0.0096668	1.764														23	3-Methylthiofentanyl;15-deoxy-PGD2;5-oxo-12-HETE;5,12-dihydroxy-6,8,10,14,17-eicosapentaenoic acid;15-Keto-13,14-dihydroprostaglandin A2;Prostaglandin J2;Prostaglandin A2;12-Keto-leukotriene B4;Prostaglandin B2;Delta-12-Prostaglandin J2;Leukotriene B5;5-Oxo-6-trans-leukotriene B4;7'-Carboxy-gamma-chromanol;Crispanone;8alpha-8-Hydroxy-12-oxo-13-abieten-18-oic acid;(ent-16betaOH)-16,17-Dihydroxy-9(…	HMDB0061718;HMDB0062298;HMDB0062423;HMDB0062486;HMDB0001244;HMDB0002710;HMDB0002752;HMDB0004234;HMDB0004236;HMDB0004238;HMDB0005073;HMDB0012824;HMDB0012850;HMDB0035286;HMDB0035878;HMDB0036760;HMDB0036763;HMDB0036828;HMDB0041055;HMDB0060046;HMDB0060054;HMDB0060095;HMDB0062524	14	12-Keto-leukotriene_B4;Prostaglandin_A2;Prostaglandin_B2;Prostaglandin_C2;Prostaglandin_J2;delta-12-Prostaglandin_J2;Lathyrol;17-Oxogrindelic_acid;6beta,7beta-Dihydroxykaurenoic_acid;Di-n-hexyl_phthalate;5,6-Epoxytetraene;17beta-Hydroxy-4-oxa-5alpha-androstan-3-one_acetate;3beta,13-Dihydroxy-16-(hydroxymethylene)-13,17-seco-5alpha-androstan-17-oic_acid,_delta-lactone;Resolvin_E2	C05949;C05953;C05954;C05955;C05957;C05958;C09125;C09150;C11876;C14504;C14815;C14913;C15159;C18173
pos-M357T864	9.839e+06	1.71114e+07	7.21439e+06	enhanced	0.0220882	0.00543104	0.0548951	0.00462773	1.58657														8	1-Formylneogrifolin;14-HDoHE;Tetrahydrodeoxycorticosterone;Lycopersiconol;1-(3,5-Dihydroxyphenyl)-2-pentadecanone;ent-16beta-Methoxy-19-kauranoic acid;Isolinderenolide;[10]-Paradol	HMDB0039880;HMDB0060044;HMDB0000879;HMDB0029583;HMDB0035283;HMDB0036302;HMDB0038104;HMDB0040642	10	Arachidonyltrifluoromethane;Estradiol_valerate;16-Dehydropregnenolone_acetate;Allotetrahydrodeoxycorticosterone;3alpha,6alpha-Dihydroxy-5beta-pregnan-20-one;3alpha,17alpha-Dihydroxy-5beta-pregnan-20-one;17beta-Hydroxy-2alpha-(methoxymethyl)-5alpha-androstan-3-one;17beta-Hydroxy-2alpha-(hydroxymethyl)-17-methyl-5alpha-androstan-3-one;D-Homo-17a-oxa-5alpha-androstan-3beta-ol_acetate;3alpha,12alpha-…	C01397;C12859;C14503;C13713;C14608;C14609;C14978;C15137;C15139;C15391
pos-M357T917	1.48725e+06	2.48367e+06	1.51824e+06	enhanced	0.0312447	0.0164058	0.0164336	0.0249897	1.47792														4	Tetracosahexaenoic acid;Tetracosahexaenoic acid, n-3;Docosatrienoic acid;(all-Z)-7,10,13-Docosatrienoic acid	HMDB0002007;HMDB0060117;HMDB0002823;HMDB0031099	2	(4Z,7Z,10Z,13Z,16Z,19Z)-Docosahexaenoic_acid_ethyl_ester;13,16,19-Docosatrienoic_acid	C16185;C16534
pos-M358T811	1.11873e+07	1.58328e+07	1.22647e+07	enhanced	0.00463842	0.0126485	0.00122378	0.00678733	1.679														6	Behenic acid;6-Hydroxy-8-docosanone;8-Hydroxy-6-docosanone;5-Hydroxy-7-docosanone;4-Hydroxy-6-docosanone;Butyl octadecanoate	HMDB0000944;HMDB0035651;HMDB0035655;HMDB0035660;HMDB0035667;HMDB0040290	1	Docosanoic_acid	C08281
pos-M358T864	2.08287e+06	3.73505e+06	1.45508e+06	enhanced	0.0071429	0.00131052	0.0311189	0.00195393	1.64959														0	-	-	0	-	-
pos-M359T762	2.89737e+07	6.00619e+07	3.49026e+07	enhanced	0.0354968	0.00483774	0.0164336	0.0430893	1.61316	[M+H]+	88.8	92.6	88.1	66.7	55.56195:3956 57.9347:3723 75.25545:3663 80.20025:4000 85.0285:4360 87.50663:17649 148.67975:3507 168.65529:3583 172.53529:4012 179.10443:5505 216.27997:9167 216.30388:8231 231.09753:14104 324.51233:5885 341.21078:904444 359.21747:858417	Cannabidiolic acid	C22H30O4	Unknown	-		C10784	-	38	5,12-dihydroxy-6,8,10,14-eicosatetraenoic acid;10-hydroxy-11S,12S-epoxy-5Z,8Z,14Z-eicosatrienoic acid;5,20-DiHETE;5(S),11(R)-DiHETE;(5Z,9E,14Z)-(8xi,11R,12S)-11,12-epoxy-8-hydroxyicosa-5,9,14-trienoic Acid;8,20-DiHETE;15-HPETE;5(S),15(R)-DiHETE;Leukotriene B4;5(S)-Hydroperoxyeicosatetraenoic acid;8-iso-PGA1;Prostaglandin A1;Prostaglandin B1;12(S)-HPETE;15(S)-HPETE;Hepoxilin A3;Hepoxilin B3;12(R)-…	HMDB0062409;HMDB0062479;HMDB0062614;HMDB0062615;HMDB0062619;HMDB0062687;HMDB0062688;HMDB0062749;HMDB0001085;HMDB0001193;HMDB0002236;HMDB0002656;HMDB0002982;HMDB0004243;HMDB0004244;HMDB0004688;HMDB0004690;HMDB0004692;HMDB0004693;HMDB0004696;HMDB0004699;HMDB0005050;HMDB0005087;HMDB0005088;HMDB0005089;HMDB0010204;HMDB0010211;HMDB0010216;HMDB0010219;HMDB0011135;HMDB0012498;HMDB0012839;HMDB0034686;HMD…	21	Prostaglandin_B1;Leukotriene_B4;(13E)-(15S)-15-Hydroxy-9-oxoprosta-10,13-dienoate;(13E)-(15S)-15-Hydroxy-9-oxoprosta-11,13-dienoate;8(R)-HPETE;(5Z,9E,14Z)-(8xi,11R,12S)-11,12-Epoxy-8-hydroxyicosa-5,9,14-trienoic_acid;5(S)-HPETE;12(S)-HPETE;15(S)-HPETE;Diterpenoid_SP-II;Portulal;15H-11,12-EETA;Hepoxilin_A3;Hepoxilin_B3;12(R)-HPETE;11H-14,15-EETA;11(R)-HPETE;9(S)-HPETE;8(S)-HPETE;Acetylintermedine;…	C00959;C02165;C04685;C04686;C04822;C04849;C05356;C05965;C05966;C09087;C09175;C14781;C14808;C14810;C14812;C14813;C14820;C14821;C14823;C16750;C16751
pos-M359T812	2.43578e+06	3.4882e+06	2.67233e+06	enhanced	0.00266355	0.00629873	0.00034965	0.00462773	1.77391														0	-	-	0	-	-
pos-M360T762	5.22768e+06	1.17595e+07	6.72582e+06	enhanced	0.0221323	0.00343268	0.00786713	0.0330111	1.66803														0	-	-	0	-	-
pos-M360T811	158241	273478	192342	enhanced	0.0110777	0.0120149	0.0020979	0.0330111	1.53998														0	-	-	0	-	-
pos-M361T774	4.45267e+06	1.64432e+07	8.84053e+06	enhanced	0.00222432	0.00141462	0.00122378	0.0702386	1.80922														9	14,15-DiHETrE;8,9-DiHETrE;11,12-DiHETrE;5,6-DHET;12-Keto-tetrahydro-leukotriene B4;10,11-dihydro-leukotriene B4;6,7-dihydro-12-epi-LTB4;Sterebin E;15-Hydroperoxyeicosa-8Z,11Z,13E-trienoate	HMDB0002265;HMDB0002311;HMDB0002314;HMDB0002343;HMDB0002995;HMDB0012504;HMDB0012838;HMDB0035379;HMDB0060106	7	S_1033;Aphidicolin;Zoapatanol;5,6-DHET;8,9-DHET;11,12-DHET;14,15-DHET	C15450;C06088;C09205;C14772;C14773;C14774;C14775
pos-M362T508	532527	1.54289e+06	1.22217e+06	enhanced	0.0370316	0.14406	0.00786713	0.314788	1.28522														2	6-Hydroxy-5-methoxyindole glucuronide;5-Hydroxy-6-methoxyindole glucuronide	HMDB0010362;HMDB0010363	1	CI_Basic_red_9	C19210
pos-M362T774	810446	3.2099e+06	1.73811e+06	enhanced	0.00152704	0.000937896	0.00122378	0.108803	1.84525														0	-	-	0	-	-
pos-M362T908	2.24982e+06	3.8599e+06	3.15961e+06	enhanced	0.0477509	0.0490898	0.0229021	0.229535	1.15657														0	-	-	0	-	-
pos-M365T597	618767	1.06278e+06	383990	enhanced	0.00152563	7.17281e-05	0.0115385	0.000411353	2.09212														4	Austrobailignan 7;Hydroxygaleon;7-Hydroxyaustrobailignan 5;1,2,3,4-Tetrahydro-1-[1-hydroxy-3-(4-hydroxyphenyl)-2-propenyl]-7-methoxy-2,6-naphthalenediol	HMDB0030859;HMDB0031535;HMDB0038930;HMDB0041400	3	Phaseollidin_hydrate;Deoxymiroestrol;3-Linalylflaviolin	C05229;C18164;C20984
pos-M366T828	1.13835e+06	1.91656e+06	748143	enhanced	0.0018935	0.000415896	0.0417832	0.000411353	1.89132														10	Foeniculoside VIII;Foeniculoside IX;(1S,2S,4R,5S,7S)-2,5,7-Fenchanetriol 2-O-b-D-glucoside;cis-10-Hydroxylinalyl oxide 7-glucoside;(1S,2S,4S,5S)-2,4,7-Thujanetriol 4-glucoside;(1S,2S,4S)-1,8-Epoxy-p-menthane-2,7-diol 2-O-b-D-glucoside;Foeniculoside V;Nepetariaside;(1S,2S,4R)-p-Menth-8-ene-1,2,10-triol 2-glucoside;Foeniculoside VII	HMDB0033009;HMDB0033011;HMDB0033219;HMDB0033236;HMDB0033645;HMDB0034786;HMDB0034874;HMDB0039014;HMDB0039469;HMDB0041546	2	Angiotensin_(5-7);Schizonepetoside_E	C20973;C17638
pos-M367T597	237293	407214	103088	enhanced	0.000455934	0.000220137	0.0711538	0.000102838	2.09018														6	4-Hydroxyestrone sulfate;Maltitol;Melibiitol;1-O-alpha-D-Glucopyranosyl-D-mannitol;Lactitol;Methotrimeprazine	HMDB0012779;HMDB0002928;HMDB0006791;HMDB0029911;HMDB0040937;HMDB0015474	5	Melibiitol;Clusianose;Suplatast;Methotrimeprazine;Ulifloxacin	C05399;C08254;C12869;C07192;C14492
pos-M370T597	250585	386184	99179.9	enhanced	0.000182908	2.18358e-06	0.0311189	0.000102838	2.17989														1	3-hydroxydecanoyl carnitine	HMDB0061636	3	Thalicsessine;Corydaline;2,2-Dimethyl-3-(4-methoxyphenyl)-4-ethyl-2H-1-benzopyran-7-ol_acetate	C08714;C15530;C15055
pos-M373T597	305669	441642	227948	enhanced	0.0391917	0.0201341	0.0907343	0.0135747	1.39252														0	-	-	3	Safranin;9-Fluoro-16alpha-hydroxyandrost-4-ene-3,11,17-trione;2,5-Diamino-6-(5-phospho-D-ribitylamino)pyrimidin-4(3H)-one	C19919;C15105;C18910
pos-M377T844	4.26751e+06	5.75956e+06	4.54444e+06	enhanced	0.00362185	0.000467275	0.0020979	0.00462773	1.94975														10	Carissanol;1,2-Anhydridoniveusin;(1E,4Z,6a,8b,10a)-8-Angeloyloxy-10,15-dihydroxy-3-oxo-1,4,11(13)-germacratrien-12,6-olide;2'-Hydroxy-3',4',5',7,8-pentamethoxyflavan;Diosbulbin A;Diosbulbin F;trans-Grandmarin isovalerate;alpha-Peroxyachifolide;Propofol glucuronide;Aspidospermatine	HMDB0030081;HMDB0032105;HMDB0032731;HMDB0033906;HMDB0035108;HMDB0036780;HMDB0039032;HMDB0039575;HMDB0060933;HMDB0030358	11	Ailanthone;Tripdiolide;Euparotin;Eupatundin;(S)-cis-N-Methylcanadine;1-Acetylaspidoalbidine;Aspidospermatine;Coronaridine;Epicainide;Penthiopyrad;Dimefline_hydrochloride	C08747;C09202;C09434;C09448;C02915;C09019;C09041;C09139;C10940;C18482;C12717
pos-M379T598	287921	444992	134453	enhanced	0.000528388	5.32649e-05	0.0548951	0.000205677	1.9804														5	7-Methylguanosine 5'-phosphate;Acaciabiuronic acid;2-O-beta-D-Glucopyranuronosyl-D-mannose;4-O-alpha-D-Glucopyranuronosyl-D-galactose;3-O-beta-D-Galactopyranuronosyl-D-galactose	HMDB0059612;HMDB0029938;HMDB0039722;HMDB0039724;HMDB0039726	2	7-Methylguanosine_5'-phosphate;Bay-K-8644	C03998;C13758
pos-M379T844	1.3871e+06	2.00765e+06	1.57337e+06	enhanced	0.00173792	9.61607e-05	0.000699301	0.00308515	2.00203														4	Demethylcalabaxanthone;6,11-Dihydroxy-3-methyl-3-(4-methyl-3-pentenyl)-3H,7H-pyrano[2,3-c]xanthen-7-one;Methantheline;Mepenzolate	HMDB0030656;HMDB0040350;HMDB0015075;HMDB0015591	4	Isouvaretin;Uvaretin;Mepenzolate;Methantheline	C09759;C09978;C07818;C07849
pos-M379T917_1	2.27475e+07	3.48649e+07	2.27164e+07	enhanced	0.0416251	0.0388527	0.0417832	0.0185109	1.45144														3	Tetracosahexaenoic acid;Tetracosahexaenoic acid, n-3;Polyoxyethylene (600) monoricinoleate	HMDB0002007;HMDB0060117;HMDB0032476	2	(4Z,7Z,10Z,13Z,16Z,19Z)-Docosahexaenoic_acid_ethyl_ester;Glycidyl_stearate	C16185;C19427
pos-M381T762	628451	1.39806e+06	792387	enhanced	0.0264183	0.00387846	0.00786713	0.055327	1.64961														0	-	-	0	-	-
pos-M381T862_1	4.16194e+06	5.24275e+06	3.49624e+06	enhanced	0.0390516	0.0245529	0.299126	0.00195393	1.4303														1	24,25,26,27-Tetranor-23-oxo-hydroxyvitamin D3	HMDB0060114	5	Pregnenolone_acetate;16-Butyl-3-methoxy-estra-1,3,5(10)-triene-16beta,17beta-diol;11beta-Hydroxy-6alpha,11-dimethylpregn-4-ene-3,20-dione;17abeta-Hydroxy-D-homoandrost-4-en-3-one_propionate;17beta-Hydroxy-7alpha-methylandrost-4-en-3-one_propionate	C14658;C14931;C15115;C15266;C15374
pos-M382T762	83124.6	256767	124008	enhanced	0.0253416	0.00416762	0.0115385	0.0330111	1.48572														0	-	-	2	Bisphenol_A_dimethacrylate;Malachite_green	C14345;C18367
pos-M382T862_1	883032	1.15491e+06	725751	enhanced	0.0437322	0.0249536	0.252273	0.00308515	1.41371														0	-	-	2	6alpha-Fluoro-11beta,17-dihydroxypregn-4-ene-3,20-dione;9-Fluoro-11beta,16alpha-dihydroxypregn-4-ene-3,20-dione	C15172;C15380
pos-M383T604	352920	496433	182750	enhanced	0.000276369	4.37015e-06	0.0311189	0.000205677	2.10167														3	7-Hydroxy-2-methyl-4-oxo-4H-1-benzopyran-5-carboxylic acid 7-glucoside;Fenofibrate;Tyrosyl-Tyrosine	HMDB0036377;HMDB0015173;HMDB0029117	1	Fenofibrate	C07586
pos-M383T778	2.44844e+06	4.04583e+06	1.95799e+06	enhanced	0.000513025	1.75186e-05	0.00122378	0.000205677	2.09484														17	1-tetradecanoyl-sn-glycero-3-phosphate;Farnesiferol A;Farnesiferol B;(-)-Farnesiferol C;Foetidin;Assafoetidin;Gancaonin R;(3'alpha,5'alpha,9'xi,10'beta)-O-(3-Hydroxy-7-drimen-11-yl)umbelliferone;Neuroprotectin D1;Resolvin D5;Macrophorin A;Butylated hydroxyanisole;6-beta-hydroxymedroxyprogesterone;2-beta-hydroxymedroxyprogesterone;1-beta-hydroxymedroxyprogesterone;Calycanthidine;DG(8:0/0:0/8:0)	HMDB0062321;HMDB0029488;HMDB0029489;HMDB0029490;HMDB0033271;HMDB0033543;HMDB0037588;HMDB0039065;HMDB0003689;HMDB0004038;HMDB0030454;HMDB0031848;HMDB0061063;HMDB0061064;HMDB0061065;HMDB0030281;HMDB0092900	7	Ammoresinol;S_1033;11beta-17-Dihydroxy-6alpha-methylpregn-4-ene-3,20-dione;11beta,17beta-Dihydroxyandrost-4-en-3-one_17-propionate;Cannabigerolate;Calycanthidine;Senkirkine	C09056;C15450;C14939;C15314;C20406;C09097;C10396
pos-M383T791	2.64685e+06	4.04587e+06	1.99342e+06	enhanced	0.00608997	0.000551812	0.0229021	0.00678733	1.75453														17	1-tetradecanoyl-sn-glycero-3-phosphate;Farnesiferol A;Farnesiferol B;(-)-Farnesiferol C;Foetidin;Assafoetidin;Gancaonin R;(3'alpha,5'alpha,9'xi,10'beta)-O-(3-Hydroxy-7-drimen-11-yl)umbelliferone;Neuroprotectin D1;Resolvin D5;Macrophorin A;Butylated hydroxyanisole;6-beta-hydroxymedroxyprogesterone;2-beta-hydroxymedroxyprogesterone;1-beta-hydroxymedroxyprogesterone;Calycanthidine;DG(8:0/0:0/8:0)	HMDB0062321;HMDB0029488;HMDB0029489;HMDB0029490;HMDB0033271;HMDB0033543;HMDB0037588;HMDB0039065;HMDB0003689;HMDB0004038;HMDB0030454;HMDB0031848;HMDB0061063;HMDB0061064;HMDB0061065;HMDB0030281;HMDB0092900	7	Ammoresinol;S_1033;11beta-17-Dihydroxy-6alpha-methylpregn-4-ene-3,20-dione;11beta,17beta-Dihydroxyandrost-4-en-3-one_17-propionate;Cannabigerolate;Calycanthidine;Senkirkine	C09056;C15450;C14939;C15314;C20406;C09097;C10396
pos-M388T591	193584	270954	95066.7	enhanced	0.000937001	1.63723e-05	0.0548951	0.000102838	1.76625														1	Octaethylene glycol	HMDB0094680	1	Compound_III(S)	C06495
pos-M389T597	206597	378864	86147.8	enhanced	0.00098326	0.000293598	0.114161	0.000102838	2.03212														1	Eremopetasin sulfoxide	HMDB0032003	1	Propargite	C18602
pos-M390T597	216839	362565	85119.3	enhanced	0.000113119	2.41497e-06	0.0115385	0.000102838	2.08838														8	xi-8-Acetonyldihydrosanguinarine;Desmethylazelastine;N-Acetyl-6-O-L-fucosyl-D-glucosamine;2-Acetamido-2-deoxy-6-O-a-L-fucopyranosyl-D-glucose;3-O-fucopyranosyl-2-acetamido-2-deoxyglucopyranose;Casuarine 6-alpha-D-glucoside;Veranisatin C;Dihydroferulic acid 4-O-glucuronide	HMDB0039896;HMDB0060534;HMDB0002220;HMDB0005817;HMDB0006700;HMDB0031999;HMDB0031756;HMDB0041723	4	(+/-)-6-Acetonyldihydrosanguinarine;4,21-Dehydrogeissoschizine;4,21-Dehydrocorynantheine_aldehyde;Ohioensin-A	C12201;C03677;C11679;C09956
pos-M391T597	537447	742968	253062	enhanced	0.000430115	9.96933e-06	0.0907343	0.000102838	2.06933														3	4-Hydroxy-3-prenylbenzoic acid glucoside;Methyl (R)-9-hydroxy-10-undecene-5,7-diynoate glucoside;DIMBOA-Glc	HMDB0039891;HMDB0040895;HMDB0029710	4	U50488;2,2-Dimethyl-3-(4-methoxyphenyl)-4-ethyl-2H-1-benzopyran-7-ol_acetate;DIMBOA-glucoside;(2R)-2-beta-D-Glucopyranosyloxy-4-hydroxy-7-methoxy-(2H)-1,4-benzoxazin-3(4H)-one	C11796;C15055;C04831;C15768
pos-M391T77	388544	630730	436338	enhanced	0.00463842	0.00534131	0.000699301	0.0096668	1.61623														2	2,3,4,5,6-Penta-O-acetyl-D-glucose;Monotropein	HMDB0034223;HMDB0035608	3	Monotropein;Palmatine;Pyrazophos	C09788;C05315;C18761
pos-M395T826	1.49877e+06	2.83843e+06	1.0395e+06	enhanced	0.0436469	0.192554	0.0229021	0.363842	1.08071														0	-	-	1	8,8a-Deoxyoleandolide	C11989
pos-M401T598	237344	446716	127147	enhanced	0.000808934	2.63155e-05	0.0164336	0.000102838	2.10965														2	7-Methylguanosine 5'-phosphate;Ceftizoxime	HMDB0059612;HMDB0015427	2	7-Methylguanosine_5'-phosphate;Ceftizoxime	C03998;C06890
pos-M420T914	406562	600026	493510	enhanced	0.048115	0.0800325	0.0115385	0.269848	1.2043														1	Drotaverine	HMDB0015669	1	S-Octyl_GSH	C11302
pos-M421T644	758443	983337	286817	enhanced	0.00227792	0.000490141	0.469755	0.000205677	1.81755														6	2',4',6'-Trihydroxydihydrochalcone 2'-glucoside;2',4',6'-Trihydroxydihydrochalcone 4'-glucoside;Methyl 3,4-dihydroxy-5-prenylbenzoate 3-glucoside;Methyl (3x,10R)-dihydroxy-11-dodecene-6,8-diynoate 10-glucoside;1,2,10-Trihydroxydihydro-trans-linalyl oxide 7-O-beta-D-glucopyranoside;2,4-Dihydroxy-7,8-dimethoxy-2H-1,4-benzoxazin-3(4H)-one 2-glucoside	HMDB0037483;HMDB0037484;HMDB0040121;HMDB0040896;HMDB0033237;HMDB0037550	4	Melampodin_A;Glycyphyllin;Isorhapontin;Rhaponticin	C09500;C09754;C10266;C10288
pos-M421T932	1.60209e+06	2.68504e+06	2.1099e+06	enhanced	0.00915433	0.00714232	0.0020979	0.0702386	1.59654														1	Levocabastine	HMDB0015238	2	Tris(butoxyethyl)phosphate;Propantheline_chloride	C14446;C11762
pos-M437T795	1.20828e+07	1.53386e+07	1.05517e+07	enhanced	0.0234443	0.0120745	0.0417832	0.0185109	1.65497														8	Artocarpin;2'-O-Methylcajanone;Kanzonol K;Eplerenone;Armillaripin;4-O-Methylmelleolide;Armillarin;Clausarinol	HMDB0030849;HMDB0033806;HMDB0041212;HMDB0014838;HMDB0030404;HMDB0037039;HMDB0039380;HMDB0041407	4	Magnoshinin;Eplerenone;Estra-1,3,5(10)-triene-3,6alpha,17beta-triol_triacetate;Estra-1,3,5(10)-triene-3,6beta,17beta-triol_triacetate	C10658;C12512;C15382;C15440
pos-M438T897	4.5399e+06	5.95464e+06	4.0423e+06	enhanced	0.0242054	0.0169626	0.0417832	0.0096668	1.54653														3	PE(P-16:0e/0:0);L-Palmitoylcarnitine;CPA(18:0/0:0)	HMDB0011152;HMDB0000222;HMDB0007004	5	Terpendole_E;Myxalamid_A;L-Palmitoylcarnitine;Tingenone;Testosterone_phenylpropionate	C20536;C12158;C02990;C08638;C14667
pos-M451T817	1.40205e+06	2.22037e+06	1.84341e+06	enhanced	0.0374276	0.0208688	0.0548951	0.417318	1.20879														4	Celastrol;Schidigeragenin B;Spirostane-3,6-dione;25-Hydroxyvitamin D3-26,23-lactone	HMDB0002385;HMDB0035506;HMDB0036940;HMDB0060126	2	Hydroxyprogesterone_caproate;12-epi-Scalaradial	C08148;C19900
pos-M454T80	1.06777e+06	1.29797e+06	660841	enhanced	0.000159225	3.51521e-06	0.0907343	0.000102838	2.06087														0	-	-	0	-	-
pos-M483T608	56129.4	168718	75272.4	enhanced	0.00186407	0.000152442	0.000699301	0.00195393	1.78686														0	-	-	0	-	-
pos-M489T932	1.5431e+06	2.46458e+06	1.94443e+06	enhanced	0.0117393	0.0131693	0.00332168	0.055327	1.53824														2	Terretonin;Isolimonic acid 16->17-lactone	HMDB0035860;HMDB0039364	3	Ichangin;Limonoate_D-ring-lactone;Limonoate_A-ring-lactone	C08768;C16717;C16718
pos-M496T935	6.81924e+07	2.99944e+08	5.39804e+07	enhanced	0.0351303	0.0313111	0.0907343	0.0135747	1.63648														4	LysoPC(16:0);Docosa-4,7,10,13,16-pentaenoyl carnitine;Clupanodonyl carnitine;23-Acetoxysoladulcidine	HMDB0010382;HMDB0006321;HMDB0006496;HMDB0031402	0	-	-
pos-M528T468_1	228184	986778	619414	enhanced	0.00915433	0.110752	0.00122378	0.0878239	1.30903														0	-	-	0	-	-
pos-M528T468_2	164851	798843	522241	enhanced	0.00207605	0.121711	0.00034965	0.0430893	1.40621														0	-	-	0	-	-
pos-M528T468_3	60150.2	308199	216646	enhanced	0.00305586	0.154273	0.00122378	0.108803	1.42199														0	-	-	0	-	-
pos-M537T78	843959	1.04404e+06	384927	enhanced	0.00023688	1.50647e-05	0.299126	0.000102838	1.64196														3	Asticolorin B;8-Hydroxypinoresinol 8-glucoside;8-Hydroxypinoresinol 4-glucoside	HMDB0030134;HMDB0033281;HMDB0033282	0	-	-
pos-M568T598	167299	315206	190978	enhanced	0.016532	0.00150761	0.00786713	0.0330111	1.87798														0	-	-	2	3'-Deoxydihydrostreptomycin;Manumycin_A	C03755;C12111
pos-M568T906	5.31636e+07	8.35466e+07	6.2031e+07	enhanced	0.024316	0.0189834	0.0164336	0.0249897	1.46238														3	LysoPC(22:6(4Z,7Z,10Z,13Z,16Z,19Z));LysoPC(20:3(5Z,8Z,11Z));LysoPC(20:3(8Z,11Z,14Z))	HMDB0010404;HMDB0010393;HMDB0010394	1	Hordatine_A	C08307
pos-M587T556	52569.9	176912	127862	enhanced	0.00267924	0.000120572	0.00122378	0.108803	1.52275														0	-	-	0	-	-
pos-M588T862	1.47395e+07	2.28142e+07	1.80632e+07	enhanced	0.0352282	0.0175514	0.0164336	0.0878239	1.42758														3	Pipercyclobutanamide A;Dipiperamide A;Dipiperamide E	HMDB0036360;HMDB0039456;HMDB0040522	0	-	-
pos-M589T862	4.87416e+06	7.62788e+06	5.87744e+06	enhanced	0.0338172	0.0106914	0.0229021	0.0878239	1.4996														2	D-Urobilin;Endomorphin-2	HMDB0004161;HMDB0005774	2	D-Urobilin;Dinoflagellate_luciferin	C05795;C19704
pos-M619T597	1.2774e+06	2.88156e+06	305737	enhanced	0.000223532	0.000187807	0.0229021	0.000102838	2.11897														2	APC;Hordatine B	HMDB0060661;HMDB0030459	3	Bryotoxin_A;APC;Hordatine_B	C08853;C16542;C08308
pos-M620T597	426030	933325	83467.8	enhanced	0.000723424	0.000253663	0.0548951	0.000102838	2.01953														0	-	-	1	Glycobismine_A	C10685
pos-M644T689	232356	373060	156233	enhanced	0.0329799	0.016993	0.141608	0.0249897	1.46493														6	S-(11-OH-9-deoxy-delta9,12-PGD2)-glutathione;S-(9-deoxy-delta12-PGD2)-glutathione;S-(9-hydroxy-PGA2)-glutathione;S-(PGA1)-glutathione;10,11-Dihydro-12R-hydroxy-leukotriene C4;11S,15S-dihydroxy-14R-(S-glutathionyl)-5Z,8Z,12E-eicosatrienoic acid	HMDB0013056;HMDB0013057;HMDB0013060;HMDB0013061;HMDB0060155;HMDB0062478	2	S-(PGA1)-glutathione;GSH-prostaglandin_A1	C11304;C11367
pos-M661T784	476559	976253	608219	enhanced	0.0337278	0.0109062	0.0164336	0.0702386	1.52234														0	-	-	1	Orobanchoside	C10481
pos-M661T833	510331	967566	464032	enhanced	0.00749635	0.00732432	0.00524476	0.00462773	1.83214														0	-	-	1	Orobanchoside	C10481
pos-M72T764_1	44204.3	126970	45937.9	enhanced	0.0486665	0.00449237	0.0311189	0.0330111	1.22115														0	-	-	0	-	-
pos-M74T812	168834	267962	198059	enhanced	0.0468626	0.0145003	0.0164336	0.0878239	1.51822														0	-	-	0	-	-
pos-M75T458	1.72408e+07	2.18644e+07	9.22375e+06	enhanced	0.0173746	0.0337676	0.918182	0.0185109	1.40915														7	Propionic acid;Lactaldehyde;3-Hydroxypropanal;D-Lactaldehyde;Hydroxyacetone;Ethyl formate;Methyl acetate	HMDB0000237;HMDB0003052;HMDB0003453;HMDB0006458;HMDB0006961;HMDB0031229;HMDB0031523	8	Propanoate;(S)-Lactaldehyde;(R)-Lactaldehyde;3-Hydroxypropanal;Hydroxyacetone;Lactaldehyde;Glycidol;Methyl_acetate	C00163;C00424;C00937;C00969;C05235;C05999;C10920;C17530
pos-M78T794	379738	579566	451128	enhanced	0.00174605	0.000242881	0.000174825	0.0135747	1.83301														0	-	-	0	-	-
pos-M80T597	2.43414e+06	4.163e+06	1.19467e+06	enhanced	0.000647436	6.64157e-05	0.0417832	0.000102838	2.13012														0	-	-	0	-	-
pos-M81T597	266408	525109	82381.4	enhanced	0.000511628	9.33557e-06	0.0115385	0.000205677	2.04371														0	-	-	0	-	-
pos-M82T724	148373	188143	153985	enhanced	0.0484083	0.0435035	0.0311189	0.0330111	1.32038														0	-	-	0	-	-
pos-M83T597	983217	1.41942e+06	780500	enhanced	0.000258956	0.000106477	0.0229021	0.000102838	2.21733														2	2-Methylfuran;2,4-Pentadienal	HMDB0013749;HMDB0031597	0	-	-
pos-M874T875_2	1.15756e+06	1.95552e+06	1.47014e+06	enhanced	0.00657023	0.0054079	0.0020979	0.0249897	1.4221														0	-	-	0	-	-
pos-M88T59	4.89438e+07	1.46599e+08	1.01726e+08	enhanced	0.00693408	0.0306376	0.00524476	0.886775	1.4043														0	-	-	0	-	-
pos-M88T852	149148	182101	89060.1	enhanced	0.0286559	0.014847	0.407867	0.00678733	1.3616														0	-	-	0	-	-
pos-M90T762	344441	1.0584e+06	461588	enhanced	0.0148317	0.00252105	0.00786713	0.0135747	1.58162														0	-	-	0	-	-
pos-M989T748_3	7.64064e+06	1.04172e+07	7.74825e+06	enhanced	0.0482936	0.0794556	0.0417832	0.0249897	1.31708														0	-	-	0	-	-
pos-M994T747_3	828227	1.17997e+06	882736	enhanced	0.030587	0.0713808	0.0229021	0.0185109	1.2957														0	-	-	0	-	-
pos-M99T763	100652	186246	62003.5	enhanced	0.00644705	0.00089554	0.0311189	0.00308515	1.57894														0	-	-	0	-	-
